# Supplementary material for: Metagenomic and Transcriptomic Analyses Reveal the Differences and Associations Between the Gut Microbiome and Muscular Genes in Angus and Chinese Simmental Cattle
Source: Front Microbiol. 2022 Apr 5;13:815915. doi: 10.3389/fmicb.2022.815915 (PMC9048903; doi:10.3389/fmicb.2022.815915)
Supplement: Supplementary file 2 [file Table_2.xlsx]

## Sheet: Samples for multiomics
Table S2a. Phyla profile of the gut microbiome for the Angus and Chinese Simmental cattle.
	Genus_count	Genus_Shannon	Species_count	Species_Shannon	Genus_Simpson	Genus_InSimpson	Species_Simpson	Species_InSimpson	Group	Group	Metagenomics	RNA-seq	SCFA
S10	27	1.8462	48	2.42996	0.757194	4.11852	0.850556	6.69148	S10	Angus	Y	Y	N
S11	31	0.503871	51	0.71747	0.170405	1.20541	0.243215	1.32138	S11	Angus	Y	N	N
S12	24	1.6589	44	2.45059	0.687334	3.1983	0.877226	8.14503	S12	Angus	Y	N	N
S13	19	1.31305	36	1.73733	0.59316	2.45797	0.648096	2.84169	S13	Angus	Y	N	N
S14	27	0.878931	50	1.18362	0.327123	1.48615	0.387754	1.63333	S14	Angus	Y	N	N
S15	22	1.72515	37	2.01277	0.697732	3.30832	0.716965	3.53313	S15	Angus	Y	N	N
S16	12	0.695891	18	0.711644	0.30446	1.43773	0.304516	1.43785	S16	Angus	Y	N	N
S17	22	1.63084	43	2.22911	0.698257	3.31408	0.783301	4.6147	S17	Angus	Y	N	N
S18	35	1.043	64	1.45829	0.40028	1.66744	0.50583	2.02359	S18	Angus	Y	N	N
S19	31	1.67633	46	1.94748	0.690616	3.23222	0.710143	3.44998	S19	Angus	Y	N	N
S1a	18	1.14416	29	1.27465	0.595833	2.47422	0.613361	2.58639	S1a	Angus	Y	Y	Y
S20	13	0.729153	15	0.797531	0.346004	1.52906	0.367035	1.57987	S20	Angus	Y	N	N
S2a	43	0.845534	61	0.915827	0.293629	1.41569	0.294896	1.41823	S2a	Angus	Y	Y	Y
S3a	24	1.49666	38	1.82354	0.656997	2.91542	0.70049	3.33879	S3a	Angus	Y	Y	Y
S4a	34	1.42479	61	1.78387	0.601528	2.50959	0.641742	2.79129	S4a	Angus	Y	Y	Y
S5a	23	1.17628	39	1.40648	0.517161	2.07108	0.53759	2.16258	S5a	Angus	Y	Y	Y
S6a	22	0.982531	36	1.25276	0.470745	1.88945	0.499741	1.99896	S6a	Angus	Y	Y	Y
S7	25	1.50984	48	2.05896	0.668934	3.02054	0.750898	4.01442	S7	Angus	Y	Y	N
S8	22	1.61099	38	1.95537	0.717498	3.5398	0.754794	4.07821	S8	Angus	Y	Y	N
S9	19	1.4324	31	1.60951	0.691633	3.24289	0.701149	3.34615	S9	Angus	Y	Y	N
X10	4	0.788173	5	1.09716	0.491041	1.9648	0.614076	2.59118	X10	Simmental	Y	Y	N
X11	14	1.30506	17	1.61352	0.631196	2.71147	0.735434	3.77977	X11	Simmental	Y	N	N
X12	14	1.04801	26	1.94719	0.542493	2.18576	0.783722	4.62367	X12	Simmental	Y	N	N
X13	8	1.11155	8	1.11155	0.534961	2.15036	0.534961	2.15036	X13	Simmental	Y	N	N
X14	16	0.400084	26	0.667532	0.147522	1.17305	0.245733	1.32579	X14	Simmental	Y	N	N
X15	8	1.04204	11	1.08931	0.52346	2.09846	0.529081	2.12351	X15	Simmental	Y	N	N
X16	11	0.840956	12	0.843148	0.422223	1.73077	0.42223	1.73079	X16	Simmental	Y	N	N
X17	6	0.497405	6	0.497405	0.251026	1.33516	0.251026	1.33516	X17	Simmental	Y	N	N
X18	14	1.35504	16	1.36196	0.682425	3.14887	0.682793	3.15251	X18	Simmental	Y	N	N
X19	4	0.859497	4	0.859497	0.537511	2.16222	0.537511	2.16222	X19	Simmental	Y	N	N
X1a	9	0.955055	10	0.970664	0.538814	2.16832	0.539067	2.16951	X1a	Simmental	Y	Y	Y
X20	7	0.550062	9	0.630103	0.2536	1.33976	0.27945	1.38783	X20	Simmental	Y	N	N
X2a	10	0.631689	12	0.638309	0.251646	1.33627	0.251679	1.33632	X2a	Simmental	Y	Y	Y
X3a	8	1.54985	9	1.60299	0.70101	3.34459	0.704074	3.37923	X3a	Simmental	Y	Y	Y
X4a	18	1.90744	24	2.00308	0.798722	4.96825	0.806542	5.16909	X4a	Simmental	Y	Y	Y
X5a	15	0.646071	19	0.809857	0.269346	1.36864	0.330631	1.49394	X5a	Simmental	Y	Y	Y
X6a	15	0.700975	24	1.57531	0.332392	1.49789	0.723505	3.6167	X6a	Simmental	Y	Y	Y
X7	21	1.38201	27	1.39925	0.650295	2.85956	0.650825	2.86389	X7	Simmental	Y	Y	N
X8	18	1.23355	34	2.3267	0.546303	2.20412	0.858401	7.06218	X8	Simmental	Y	Y	N
X9	7	0.748626	11	0.765941	0.42736	1.7463	0.428733	1.75049	X9	Simmental	Y	Y	N
	S10	S11	S12	S13	S14	S15	S16	S17	S18	S19	S1a	S20	S2a	S3a	S4a	S5a	S6a	S7	S8	S9	X10	X11	X12	X13	X14	X15	X16	X17	X18	X19	X1a	X20	X2a	X3a	X4a	X5a	X6a	X7	X8	X9
Genus_count	27	31	24	19	27	22	12	22	35	31	18	13	43	24	34	23	22	25	22	19	4	14	14	8	16	8	11	6	14	4	9	7	10	8	18	15	15	21	18	7
Genus_Shannon	1.8462	0.503871	1.6589	1.31305	0.878931	1.72515	0.695891	1.63084	1.043	1.67633	1.14416	0.729153	0.845534	1.49666	1.42479	1.17628	0.982531	1.50984	1.61099	1.4324	0.788173	1.30506	1.04801	1.11155	0.400084	1.04204	0.840956	0.497405	1.35504	0.859497	0.955055	0.550062	0.631689	1.54985	1.90744	0.646071	0.700975	1.38201	1.23355	0.748626
Species_count	48	51	44	36	50	37	18	43	64	46	29	15	61	38	61	39	36	48	38	31	5	17	26	8	26	11	12	6	16	4	10	9	12	9	24	19	24	27	34	11
Species_Shannon	2.42996	0.71747	2.45059	1.73733	1.18362	2.01277	0.711644	2.22911	1.45829	1.94748	1.27465	0.797531	0.915827	1.82354	1.78387	1.40648	1.25276	2.05896	1.95537	1.60951	1.09716	1.61352	1.94719	1.11155	0.667532	1.08931	0.843148	0.497405	1.36196	0.859497	0.970664	0.630103	0.638309	1.60299	2.00308	0.809857	1.57531	1.39925	2.3267	0.765941
Genus_Simpson	0.757194	0.170405	0.687334	0.59316	0.327123	0.697732	0.30446	0.698257	0.40028	0.690616	0.595833	0.346004	0.293629	0.656997	0.601528	0.517161	0.470745	0.668934	0.717498	0.691633	0.491041	0.631196	0.542493	0.534961	0.147522	0.52346	0.422223	0.251026	0.682425	0.537511	0.538814	0.2536	0.251646	0.70101	0.798722	0.269346	0.332392	0.650295	0.546303	0.42736
Genus_InSimpson	4.11852	1.20541	3.1983	2.45797	1.48615	3.30832	1.43773	3.31408	1.66744	3.23222	2.47422	1.52906	1.41569	2.91542	2.50959	2.07108	1.88945	3.02054	3.5398	3.24289	1.9648	2.71147	2.18576	2.15036	1.17305	2.09846	1.73077	1.33516	3.14887	2.16222	2.16832	1.33976	1.33627	3.34459	4.96825	1.36864	1.49789	2.85956	2.20412	1.7463
Species_Simpson	0.850556	0.243215	0.877226	0.648096	0.387754	0.716965	0.304516	0.783301	0.50583	0.710143	0.613361	0.367035	0.294896	0.70049	0.641742	0.53759	0.499741	0.750898	0.754794	0.701149	0.614076	0.735434	0.783722	0.534961	0.245733	0.529081	0.42223	0.251026	0.682793	0.537511	0.539067	0.27945	0.251679	0.704074	0.806542	0.330631	0.723505	0.650825	0.858401	0.428733
Species_InSimpson	6.69148	1.32138	8.14503	2.84169	1.63333	3.53313	1.43785	4.6147	2.02359	3.44998	2.58639	1.57987	1.41823	3.33879	2.79129	2.16258	1.99896	4.01442	4.07821	3.34615	2.59118	3.77977	4.62367	2.15036	1.32579	2.12351	1.73079	1.33516	3.15251	2.16222	2.16951	1.38783	1.33632	3.37923	5.16909	1.49394	3.6167	2.86389	7.06218	1.75049

## Sheet: phyla
Table S2b. Phyla profile of the gut microbiome for the Angus and Chinese Simmental cattle.
Phyla	P value	Mean_occurance_Angus	Mean_occurance_Simmental	Mean_abundance_Angus	Mean_abundance_Simmental	Enrichment	FC	log2FC	Qvalue (BH)
k__Bacteria|p__Actinobacteria	0.71795	1	0.95	51.5211	45.2867	Simmental <= Angus	0.878994	-0.186075	0.797723
k__Bacteria|p__Firmicutes	0.0210768	1	1	14.794	31.6608	Angus < Simmental	2.14011	1.09769	0.105384
k__Bacteria|p__Bacteroidetes	0.000137798	0.95	0.4	22.8056	7.05822	Simmental < Angus	0.309495	-1.69201	0.00137798
k__Bacteria|p__Spirochaetes	0.192927	0.25	0.45	5.69777	11.7188	Angus <= Simmental	2.05674	1.04036	0.385853
k__Bacteria|p__Proteobacteria	0.0808892	1	0.8	5.09175	3.80702	Simmental <= Angus	0.747683	-0.419501	0.202223
k__Archaea|p__Euryarchaeota	0.0677679	0.75	0.75	0.080823	0.455483	Angus <= Simmental	5.63556	2.49456	0.202223
k__Bacteria|p__Lentisphaerae	1	0.05	0.05	0.0010965	0.011119	Angus <=> Simmental	10.1404	3.34205	1
k__Bacteria|p__Synergistetes	0.342112	0.05	0	0.0064975	0	Simmental <= Angus	0	NA	0.42764
k__Bacteria|p__Fibrobacteres	0.342112	0	0.05	0	0.0017425	Angus <= Simmental	Inf	Inf	0.42764
k__Bacteria|p__Verrucomicrobia	0.342112	0.05	0	0.0013235	0	Simmental <= Angus	0	NA	0.42764

## Sheet: Genera
Table S2c. Genera profile of the gut microbiome for the Angus and Chinese Simmental cattle.
Phyla	P value	Mean_occurance_Angus	Mean_occurance_Simmental	Mean_abundance_Angus	Mean_abundance_Simmental	Enrichment	FC	log2FC	Qvalue (BH)
g__Bifidobacterium	0.714967	1	0.9	51.3835	45.1864	Simmental <= Angus	0.879394	-0.185419	0.786464
g__Turicibacter	0.0375192	1	0.95	7.17947	19.6983	Angus < Simmental	2.74371	1.45613	0.125608
g__Prevotella	2.16632e-06	0.9	0.15	18.3162	1.20105	Simmental < Angus	0.065573	-3.93075	2.78011e-05
g__Treponema	0.192927	0.25	0.45	5.69777	11.7188	Angus <= Simmental	2.05674	1.04036	0.439044
g__Bacteroides	0.00439311	0.9	0.35	1.57817	5.14964	Simmental < Angus	3.26305	1.70622	0.0198982
g__Sphingomonas	8.00655e-09	1	0	4.84705	0	Simmental < Angus	0	#NAME?	6.16504e-07
g__Sarcina	0.00101961	0.7	0.8	0.034889	3.64012	Angus < Simmental	104.334	6.70507	0.00523401
g__Ruminococcaceae_unclassified	0.00705976	0.95	0.8	0.202788	3.08863	Angus < Simmental	15.2308	3.92892	0.0286106
g__Escherichia	0.066975	0.4	0.1	0.134445	2.84256	Simmental <= Angus	21.1429	4.4021	0.214878
g__Parabacteroides	1.42685e-05	0.8	0.1	2.57301	0.125268	Simmental < Angus	0.0486852	-4.36037	0.000122075
g__Clostridium	0.654512	0.95	0.7	0.517809	1.51582	Simmental <= Angus	2.92738	1.54961	0.741138
g__Coprococcus	8.00653e-08	0.95	0.1	1.73766	0.0373275	Simmental < Angus	0.0214815	-5.54076	3.08251e-06
g__Anaerostipes	0.00114164	0.7	0.1	0.114304	1.60013	Simmental < Angus	13.9989	3.80724	0.00549416
g__Lachnospiraceae_unclassified	1.29821e-06	0.85	0.1	1.62203	0.0338915	Simmental < Angus	0.0208945	-5.58074	1.99924e-05
g__Roseburia	4.14306e-05	1	0.4	0.852997	0.187429	Simmental < Angus	0.21973	-2.1862	0.000290014
g__Faecalibacterium	9.76138e-06	0.9	0.15	0.883229	0.0827595	Simmental < Angus	0.0937011	-3.41579	9.39533e-05
g__Ochrobactrum	1.10489e-06	0	0.8	0	0.861202	Angus < Simmental	Inf	Inf	1.99924e-05
g__Lactobacillus	0.503601	0.35	0.4	0.439729	0.382156	Angus <= Simmental	0.869071	-0.202455	0.625441
g__Streptococcus	0.171244	0.1	0.25	0.003531	0.659135	Angus <= Simmental	186.671	7.54435	0.425349
g__Dorea	1.10489e-06	0.8	0	0.490152	0	Simmental < Angus	0	#NAME?	1.99924e-05
g__Methanobrevibacter	0.116024	0.75	0.7	0.0753595	0.343328	Angus <= Simmental	4.55587	2.18773	0.330884
g__Butyrivibrio	0.00653182	0.7	0.15	0.111039	0.281708	Simmental < Angus	2.53702	1.34313	0.0279417
g__Blautia	6.09665e-06	0.8	0.05	0.307703	0.0110035	Simmental < Angus	0.0357601	-4.8055	6.70632e-05
g__Butyricimonas	0.342112	0	0.05	0	0.26385	Angus <= Simmental	Inf	Inf	0.439044
g__Barnesiella	1	0.05	0.05	0.0840765	0.159267	Angus <=> Simmental	1.89431	0.921673	1
g__Alistipes	0.573704	0.1	0.05	0.240706	0.0004325	Simmental <= Angus	0.0017968	-9.12036	0.669321
g__Sharpea	0.684546	0.4	0.25	0.02698	0.159153	Simmental <= Angus	5.89891	2.56045	0.763914
g__Prevotellaceae_unclassified	0.614695	0.1	0.05	0.012445	0.158717	Simmental <= Angus	12.7535	3.67282	0.70644
g__Methanosphaera	0.165379	0.15	0.3	0.005464	0.112155	Angus <= Simmental	20.5262	4.35939	0.424472
g__Succiniclasticum	0.979277	0.1	0.1	0.0074695	0.109202	Angus <= Simmental	14.6198	3.86985	1
g__Phyllobacterium	0.000166986	0.55	0	0.109588	0	Simmental < Angus	0	#NAME?	0.000918423
g__Campylobacter	0.080631	0	0.15	0	0.103254	Angus <= Simmental	Inf	Inf	0.238792
g__Denitrobacterium	0.0339846	0.7	0.25	0.0330685	0.0670665	Simmental < Angus	2.02811	1.02013	0.118946
g__Fusicatenibacter	2.56588e-05	0.65	0	0.088193	0	Simmental < Angus	0	#NAME?	0.000197573
g__Romboutsia	0.572588	0.85	0.5	0.02985	0.0542325	Simmental <= Angus	1.81683	0.861427	0.669321
g__Lachnobacterium	0.759622	0.15	0.1	0.0041545	0.062483	Simmental <= Angus	15.0398	3.91072	0.812373
g__Olsenella	0.382515	0.4	0.3	0.042617	0.022574	Simmental <= Angus	0.529695	-0.916767	0.482846
g__Ruminococcus	0.000166986	0.55	0	0.038732	0	Simmental < Angus	0	#NAME?	0.000918423
g__Megasphaera	0.759622	0.15	0.1	0.0011335	0.029773	Simmental <= Angus	26.2664	4.71515	0.812373
g__Eubacterium	0.0273314	0.35	0.05	0.02206	0.002951	Simmental < Angus	0.133772	-2.90216	0.100215
g__Adlercreutzia	0.342112	0.05	0	0.024676	0	Simmental <= Angus	0	#NAME?	0.439044
g__Pseudoscardovia	0.534056	0.1	0.05	0.0132085	0.0051495	Simmental <= Angus	0.389863	-1.35896	0.652735
g__Gemmiger	6.68263e-05	0.6	0	0.016303	0	Simmental < Angus	0	#NAME?	0.000428802
g__Leuconostoc	0.162587	0	0.1	0	0.015175	Angus <= Simmental	Inf	Inf	0.424472
g__Firmicutes_unclassified	0.342112	0.05	0	0.0122745	0	Simmental <= Angus	0	#NAME?	0.439044
g__Victivallis	1	0.05	0.05	0.0010965	0.011119	Angus <=> Simmental	10.1404	3.34205	1
g__Selenomonas	0.080631	0.15	0	0.0114795	0	Simmental <= Angus	0	#NAME?	0.238792
g__Eggerthella	0.342112	0.05	0	0.0106745	0	Simmental <= Angus	0	#NAME?	0.439044
g__Agathobaculum	0.00958437	0.3	0	0.0106585	0	Simmental < Angus	0	#NAME?	0.0368998
g__Asaccharobacter	0.342112	0.05	0	0.0072755	0	Simmental <= Angus	0	#NAME?	0.439044
g__Peptococcus	0.342112	0.05	0	0.0066925	0	Simmental <= Angus	0	#NAME?	0.439044
g__Pyramidobacter	0.342112	0.05	0	0.0064975	0	Simmental <= Angus	0	#NAME?	0.439044
g__Paenibacillus	0.342112	0	0.05	0	0.0063365	Angus <= Simmental	Inf	Inf	0.439044
g__Saccharopolyspora	0.342112	0	0.05	0	0.00426	Angus <= Simmental	Inf	Inf	0.439044
g__Ruthenibacterium	0.342112	0.05	0	0.0041595	0	Simmental <= Angus	0	#NAME?	0.439044
g__Pseudobutyrivibrio	1	0.05	0.05	0.002948	0.000981	Simmental <=> Angus	0.332768	-1.58741	1
g__Corynebacterium	0.573704	0.1	0.05	0.002071	0.0013305	Simmental <= Angus	0.642443	-0.638359	0.669321
g__Anaerovibrio	0.162587	0.1	0	0.002585	0	Simmental <= Angus	0	#NAME?	0.424472
g__Erysipelatoclostridium	0.342112	0.05	0	0.002531	0	Simmental <= Angus	0	#NAME?	0.439044
g__Gordonibacter	0.342112	0.05	0	0.001972	0	Simmental <= Angus	0	#NAME?	0.439044
g__Collinsella	0.342112	0.05	0	0.001947	0	Simmental <= Angus	0	#NAME?	0.439044
g__Flavonifractor	0.342112	0.05	0	0.0018045	0	Simmental <= Angus	0	#NAME?	0.439044
g__Fibrobacter	0.342112	0	0.05	0	0.0017425	Angus <= Simmental	Inf	Inf	0.439044
g__Oscillibacter	1	0.05	0.05	0.0001885	0.0014365	Angus <=> Simmental	7.62069	2.92992	1
g__Eisenbergiella	0.342112	0.05	0	0.001599	0	Simmental <= Angus	0	#NAME?	0.439044
g__Akkermansia	0.342112	0.05	0	0.0013235	0	Simmental <= Angus	0	#NAME?	0.439044
g__Bacteroidales_unclassified	0.342112	0.05	0	0.0010555	0	Simmental <= Angus	0	#NAME?	0.439044
g__Anaerotruncus	0.342112	0.05	0	0.0008635	0	Simmental <= Angus	0	#NAME?	0.439044
g__Lachnoclostridium	0.342112	0.05	0	0.0007375	0	Simmental <= Angus	0	#NAME?	0.439044
g__Hungatella	0.342112	0.05	0	0.000727	0	Simmental <= Angus	0	#NAME?	0.439044
g__Intestinibacter	0.342112	0.05	0	0.000705	0	Simmental <= Angus	0	#NAME?	0.439044
g__Sellimonas	0.342112	0.05	0	0.000702	0	Simmental <= Angus	0	#NAME?	0.439044
g__Proteobacteria_unclassified	0.342112	0.05	0	0.0006685	0	Simmental <= Angus	0	#NAME?	0.439044
g__Allisonella	0.342112	0	0.05	0	0.0006625	Angus <= Simmental	Inf	Inf	0.439044
g__Acetitomaculum	0.342112	0.05	0	0.000572	0	Simmental <= Angus	0	#NAME?	0.439044
g__Enterococcus	0.342112	0.05	0	0.0005635	0	Simmental <= Angus	0	#NAME?	0.439044
g__Aeriscardovia	0.342112	0.05	0	7.95e-05	0	Simmental <= Angus	0	#NAME?	0.439044

## Sheet: Species
Table S2d. Genera profile of the gut microbiome for the Angus and Chinese Simmental cattle.
Species	P value	Mean_occurance_Angus	Mean_occurance_Simmental	Mean_abundance_Angus	Mean_abundance_Simmental	Enrichment	FC	log2FC	Qvalue (BH)
s__Coprococcus_catus	3.88747e-07	0.9	0.1	1.39488	0.0373275	Simmental < Angus	0.0267604	-5.22376	1.39171e-05
s__Roseburia_inulinivorans	1.29821e-06	0.9	0.05	0.389429	0.0289305	Simmental < Angus	0.0742894	-3.7507	2.58199e-05
s__Eubacterium_rectale	1.29821e-06	0.85	0.1	1.62203	0.0338915	Simmental < Angus	0.0208945	-5.58074	2.58199e-05
s__Prevotella_copri	5.07034e-06	0.85	0.05	6.00406	0.735857	Simmental < Angus	0.12256	-3.02844	7.56326e-05
s__Faecalibacterium_prausnitzii	9.76138e-06	0.9	0.15	0.883229	0.0827595	Simmental < Angus	0.0937011	-3.41579	0.000109205
s__Blautia_obeum	1.40749e-05	0.8	0.05	0.096904	0.0110035	Simmental < Angus	0.113551	-3.13859	0.0001482
s__Anaerostipes_hadrus	0.000332769	0.65	0.05	0.0923795	0.0302055	Simmental < Angus	0.326972	-1.61276	0.00258981
s__Bacteroides_uniformis	0.000474482	0.8	0.15	0.785782	1.47805	Simmental < Angus	1.88099	0.911494	0.00326663
s__Bacteroides_vulgatus	0.000579368	0.75	0.1	0.348477	1.55391	Simmental < Angus	4.45915	2.15677	0.003841
s__Sarcina_sp_DSM_11001	0.00101961	0.7	0.8	0.034889	3.64012	Angus < Simmental	104.334	6.70507	0.00629346
s__Bifidobacterium_criceti	0.00495159	0.65	0.15	0.167379	0.101482	Simmental < Angus	0.606298	-0.721902	0.027698
s__Methanobrevibacter_thaueri	0.00787367	0.25	0.55	0.0012135	0.272987	Angus < Simmental	224.958	7.81351	0.0427087
s__Roseburia_sp_499	0.0172735	0.95	0.4	0.16736	0.158498	Simmental < Angus	0.947051	-0.0784856	0.0858876
s__Bifidobacterium_thermophilum	0.0181957	0.05	0.35	0.0008855	0.054556	Angus < Simmental	61.6104	5.9451	0.0880278
s__Ruminococcaceae_bacterium_P7	0.0236727	0.9	0.8	0.182531	2.3979	Angus < Simmental	13.137	3.71556	0.108652
s__Bacteroides_coprophilus	0.0290375	0.45	0.1	0.1653	0.849221	Simmental < Angus	5.13745	2.36105	0.129943
s__Prevotella_sp_P3_122	0.0301559	0.35	0.05	0.235997	0.450818	Simmental < Angus	1.91027	0.933774	0.131656
s__Methanobrevibacter_millerae	0.0312839	0.6	0.2	0.0740855	0.070341	Simmental < Angus	0.949457	-0.0748254	0.133329
s__Denitrobacterium_detoxificans	0.0339846	0.7	0.25	0.0330685	0.0670665	Simmental < Angus	2.02811	1.02013	0.141471
s__Turicibacter_sanguinis	0.0375192	1	0.95	7.17947	19.6983	Angus < Simmental	2.74371	1.45613	0.152635
s__Bifidobacterium_ruminantium	0.0641755	0.55	0.2	0.515609	1.80099	Simmental <= Angus	3.49293	1.80444	0.239321
s__Escherichia_coli	0.066975	0.4	0.1	0.134445	2.84256	Simmental <= Angus	21.1429	4.4021	0.244664
s__Anaerostipes_sp_494a	0.107205	0.25	0.05	0.011397	0.023728	Simmental <= Angus	2.08195	1.05794	0.348904
s__Bifidobacterium_merycicum	0.137079	0.85	0.4	0.808361	1.99182	Simmental <= Angus	2.46403	1.30102	0.398672
s__Ruminococcaceae_bacterium_YAD3003	0.138124	0.05	0.2	0.000253	0.690586	Angus <= Simmental	2729.59	11.4145	0.398672
s__Bacteroides_xylanisolvens	0.147151	0.8	0.35	0.15175	0.450943	Simmental <= Angus	2.97162	1.57125	0.398672
s__Methanosphaera_sp_BMS	0.158818	0.1	0.25	0.0019165	0.108325	Angus <= Simmental	56.522	5.82074	0.398672
s__Bifidobacterium_pseudolongum	0.239236	1	0.85	49.7455	39.495	Simmental <= Angus	0.793941	-0.332897	0.400249
s__Bifidobacterium_thermacidophilum	0.275281	0.05	0.15	0.000885	0.0084105	Angus <= Simmental	9.50339	3.24844	0.400249
s__Lactobacillus_mucosae	0.333228	0.25	0.35	0.112063	0.145023	Angus <= Simmental	1.29412	0.371977	0.400249
s__Treponema_berlinense	0.349245	0.1	0.2	0.0066045	0.246856	Angus <= Simmental	37.3769	5.22408	0.405941
s__Olsenella_scatoligenes	0.382515	0.4	0.3	0.042617	0.022574	Simmental <= Angus	0.529695	-0.916767	0.441743
s__Clostridium_bornimense	0.423663	0.95	0.7	0.459481	0.455051	Simmental <= Angus	0.990359	-0.013977	0.486127
s__Anaerostipes_sp_992a	0.499784	0.2	0.1	0.0105295	1.5462	Simmental <= Angus	146.844	7.19815	0.569818
s__Treponema_porcinum	0.533633	0.2	0.3	5.69099	5.98648	Angus <= Simmental	1.05192	0.0730277	0.604558
s__Butyrivibrio_proteoclasticus	0.556252	0.1	0.15	0.010389	0.278699	Angus <= Simmental	26.8264	4.74558	0.62622
s__Romboutsia_ilealis	0.572588	0.85	0.5	0.02985	0.0542325	Simmental <= Angus	1.81683	0.861427	0.637845
s__Alistipes_shahii	0.573704	0.1	0.05	0.0436465	0.0004325	Simmental <= Angus	0.00990916	-6.65702	0.637845
s__Clostridium_perfringens	0.614695	0.1	0.05	0.0125665	1.05019	Simmental <= Angus	83.5705	6.38492	0.6792
s__Bifidobacterium_adolescentis	0.629676	0.45	0.3	0.0215695	1.72996	Simmental <= Angus	80.204	6.3256	0.691485
s__Sharpea_azabuensis	0.684546	0.4	0.25	0.02698	0.159153	Simmental <= Angus	5.89891	2.56045	0.747157
s__Lachnobacterium_bovis	0.759622	0.15	0.1	0.0041545	0.062483	Simmental <= Angus	15.0398	3.91072	0.81911
s__Megasphaera_elsdenii	0.759622	0.15	0.1	0.0011335	0.029773	Simmental <= Angus	26.2664	4.71515	0.81911
s__Lactobacillus_ruminis	0.922895	0.2	0.2	0.326797	0.216251	Angus <= Simmental	0.661729	-0.595688	0.989211
s__Succiniclasticum_ruminis	0.979277	0.1	0.1	0.0074695	0.109202	Angus <= Simmental	14.6198	3.86985	1
s__Barnesiella_intestinihominis	1	0.05	0.05	0.0840765	0.159267	Angus <=> Simmental	1.89431	0.921673	1
s__Prevotellaceae_bacterium_HUN156	1	0.05	0.05	0.012399	0.114568	Angus <=> Simmental	9.2401	3.20791	1
s__Prevotellaceae_bacterium_MN60	1	0.05	0.05	4.6e-05	0.044149	Angus <=> Simmental	959.761	9.90653	1
s__Clostridium_sp_CAG_964	1	0.05	0.05	0.036128	0.006003	Simmental <=> Angus	0.166159	-2.58936	1
s__Victivallis_vadensis	1	0.05	0.05	0.0010965	0.011119	Angus <=> Simmental	10.1404	3.34205	1
s__Pseudoscardovia_suis	1	0.05	0.05	0.005269	0.0051495	Simmental <=> Angus	0.97732	-0.0330968	1
s__Clostridium_sp_CAG_510	1	0.05	0.05	0.0052035	0.0041655	Simmental <=> Angus	0.800519	-0.320993	1
s__Pseudobutyrivibrio_ruminis	1	0.05	0.05	0.002948	0.000981	Simmental <=> Angus	0.332768	-1.58741	1
s__Corynebacterium_variabile	1	0.05	0.05	0.0006245	0.0013305	Angus <=> Simmental	2.1305	1.0912	1
s__Oscillibacter_sp_57_20	1	0.05	0.05	0.000128	0.0014365	Angus <=> Simmental	11.2227	3.48834	1
s__Ruminococcaceae_bacterium_D16	1	0.05	0.05	0.0003075	0.000143	Simmental <=> Angus	0.465041	-1.10457	1
Ruminococcaceae_bacterium_YAD3003	0.138124	Angus <= Simmental
Bacteroides_xylanisolvens	0.147151	Simmental <= Angus
Methanosphaera_sp_BMS	0.158818	Angus <= Simmental
Treponema_saccharophilum	0.162587	Angus <= Simmental
Bacteroides_stercoris	0.162587	Angus <= Simmental
Bacteroides_sartorii	0.162587	Angus <= Simmental
Parabacteroides_merdae	0.162587	Angus <= Simmental
Bifidobacterium_pseudocatenulatum	0.162587	Simmental <= Angus
Bacteroides_caccae	0.162587	Simmental <= Angus
Prevotella_sp_CAG_485	0.162587	Simmental <= Angus
Eubacterium_siraeum	0.162587	Simmental <= Angus
Bacteroides_thetaiotaomicron	0.162587	Angus <= Simmental
Leuconostoc_pseudomesenteroides	0.162587	Angus <= Simmental
Lactobacillus_curvatus	0.162587	Angus <= Simmental
Clostridium_sp_CAG_253	0.162587	Simmental <= Angus
Anaerovibrio_lipolyticus	0.162587	Simmental <= Angus
Corynebacterium_flavescens	0.162587	Simmental <= Angus
Bifidobacterium_pseudolongum	0.239236	Simmental <= Angus
Bifidobacterium_thermacidophilum	0.275281	Angus <= Simmental
Lactobacillus_mucosae	0.333228	Angus <= Simmental
Bacteroides_massiliensis	0.342112	Angus <= Simmental
Butyricimonas_virosa	0.342112	Angus <= Simmental
Alistipes_finegoldii	0.342112	Simmental <= Angus
Campylobacter_lanienae	0.342112	Angus <= Simmental
Bifidobacterium_longum	0.342112	Simmental <= Angus
Bacteroides_dorei	0.342112	Simmental <= Angus
Bacteroides_fragilis	0.342112	Simmental <= Angus
Coprococcus_eutactus	0.342112	Simmental <= Angus
Adlercreutzia_equolifaciens	0.342112	Simmental <= Angus
Alistipes_indistinctus	0.342112	Simmental <= Angus
Eggerthella_lenta	0.342112	Simmental <= Angus
Blautia_wexlerae	0.342112	Simmental <= Angus
Firmicutes_bacterium_CAG_83	0.342112	Simmental <= Angus
Pseudoscardovia_radai	0.342112	Simmental <= Angus
Asaccharobacter_celatus	0.342112	Simmental <= Angus
Prevotella_sp_tf2_5	0.342112	Angus <= Simmental
Prevotella_ruminicola	0.342112	Angus <= Simmental
Peptococcus_niger	0.342112	Simmental <= Angus
Pyramidobacter_piscolens	0.342112	Simmental <= Angus
Paenibacillus_barengoltzii	0.342112	Angus <= Simmental
Lactobacillus_amylovorus	0.342112	Angus <= Simmental
Eubacterium_sp_68_3_10	0.342112	Simmental <= Angus
Saccharopolyspora_rectivirgula	0.342112	Angus <= Simmental
Ruthenibacterium_lactatiformans	0.342112	Simmental <= Angus
Bifidobacterium_animalis	0.342112	Angus <= Simmental
Firmicutes_bacterium_CAG_110	0.342112	Simmental <= Angus
Methanosphaera_sp_rholeuAM6	0.342112	Angus <= Simmental
Methanosphaera_sp_SHI1033	0.342112	Simmental <= Angus
Streptococcus_infantarius	0.342112	Simmental <= Angus
Butyrivibrio_fibrisolvens	0.342112	Angus <= Simmental
Eubacterium_cellulosolvens	0.342112	Angus <= Simmental
Bacteroides_coprocola	0.342112	Angus <= Simmental
Ruminococcus_lactaris	0.342112	Simmental <= Angus
Roseburia_hominis	0.342112	Simmental <= Angus
Gordonibacter_pamelaeae	0.342112	Simmental <= Angus
Collinsella_aerofaciens	0.342112	Simmental <= Angus
Streptococcus_macedonicus	0.342112	Angus <= Simmental
Flavonifractor_plautii	0.342112	Simmental <= Angus
Campylobacter_hyointestinalis	0.342112	Angus <= Simmental
Clostridium_innocuum	0.342112	Simmental <= Angus
Fibrobacter_sp_UWH4	0.342112	Angus <= Simmental
Eubacterium_eligens	0.342112	Simmental <= Angus
Eisenbergiella_massiliensis	0.342112	Simmental <= Angus
Clostridium_leptum	0.342112	Simmental <= Angus
Bacteroides_plebeius	0.342112	Simmental <= Angus
Bacteroides_nordii	0.342112	Angus <= Simmental
Akkermansia_muciniphila	0.342112	Simmental <= Angus
Bacteroidales_bacterium_KHT7	0.342112	Simmental <= Angus
Ruminococcus_callidus	0.342112	Simmental <= Angus
Lactobacillus_fermentum	0.342112	Simmental <= Angus
Anaerotruncus_colihominis	0.342112	Simmental <= Angus
Streptococcus_gallolyticus	0.342112	Angus <= Simmental
Erysipelatoclostridium_ramosum	0.342112	Simmental <= Angus
Clostridium_symbiosum	0.342112	Simmental <= Angus
Hungatella_hathewayi	0.342112	Simmental <= Angus
Campylobacter_jejuni	0.342112	Angus <= Simmental
Intestinibacter_bartlettii	0.342112	Simmental <= Angus
Sellimonas_intestinalis	0.342112	Simmental <= Angus
Proteobacteria_bacterium_CAG_139	0.342112	Simmental <= Angus
Allisonella_histaminiformans	0.342112	Angus <= Simmental
Eubacterium_pyruvativorans	0.342112	Simmental <= Angus
Clostridium_sp_CAG_590	0.342112	Simmental <= Angus
Acetitomaculum_ruminis	0.342112	Simmental <= Angus
Enterococcus_hirae	0.342112	Simmental <= Angus
Bacteroides_cellulosilyticus	0.342112	Simmental <= Angus
Bifidobacterium_anseris	0.342112	Simmental <= Angus
Clostridium_celatum	0.342112	Angus <= Simmental
Treponema_bryantii	0.342112	Simmental <= Angus
Ruminococcus_gnavus	0.342112	Simmental <= Angus
Blautia_hansenii	0.342112	Simmental <= Angus
Streptococcus_salivarius	0.342112	Simmental <= Angus
Enterococcus_faecium	0.342112	Simmental <= Angus
Aeriscardovia_aeriphila	0.342112	Simmental <= Angus
Bifidobacterium_minimum	0.342112	Simmental <= Angus
Butyrivibrio_hungatei	0.342112	Simmental <= Angus
Methanobrevibacter_sp_AbM4	0.342112	Simmental <= Angus
Oscillibacter_sp_CAG_241	0.342112	Simmental <= Angus
Treponema_berlinense	0.349245	Angus <= Simmental
Olsenella_scatoligenes	0.382515	Simmental <= Angus
Clostridium_bornimense	0.423663	Simmental <= Angus
Anaerostipes_sp_992a	0.499784	Simmental <= Angus
Treponema_porcinum	0.533633	Angus <= Simmental
Butyrivibrio_proteoclasticus	0.556252	Angus <= Simmental
Romboutsia_ilealis	0.572588	Simmental <= Angus
Alistipes_shahii	0.573704	Simmental <= Angus
Clostridium_perfringens	0.614695	Simmental <= Angus
Bifidobacterium_adolescentis	0.629676	Simmental <= Angus
Sharpea_azabuensis	0.684546	Simmental <= Angus
Lachnobacterium_bovis	0.759622	Simmental <= Angus
Megasphaera_elsdenii	0.759622	Simmental <= Angus
Lactobacillus_ruminis	0.922895	Angus <= Simmental
Succiniclasticum_ruminis	0.979277	Angus <= Simmental
Barnesiella_intestinihominis	1	Angus <=> Simmental
Prevotellaceae_bacterium_HUN156	1	Angus <=> Simmental
Prevotellaceae_bacterium_MN60	1	Angus <=> Simmental
Clostridium_sp_CAG_964	1	Simmental <=> Angus
Victivallis_vadensis	1	Angus <=> Simmental
Pseudoscardovia_suis	1	Simmental <=> Angus
Clostridium_sp_CAG_510	1	Simmental <=> Angus
Pseudobutyrivibrio_ruminis	1	Simmental <=> Angus
Corynebacterium_variabile	1	Angus <=> Simmental
Oscillibacter_sp_57_20	1	Angus <=> Simmental
Ruminococcaceae_bacterium_D16	1	Simmental <=> Angus

## Sheet: richness and diversity
Table S2e. Gut microbial richness and diversity at the genus and species level for the Angus and Chinese Simmental cattle.
Alpha diversity	Pvalue	Qvalue	enrichment	FC	log2FC	Type
Genus_richness	1.48526e-07	5.94103e-07	Simmental < Angus	0.460446	-1.1189	Richness
Genus_Shannon	0.0253051	0.0506102	Simmental < Angus	0.772103	-0.373135	Shannon index
Species_richness	1.1635e-08	9.30802e-08	Simmental < Angus	0.372149	-1.42605	Richness
Species_Shannon	0.0235199	0.0506102	Simmental < Angus	0.749776	-0.415468	Shannon index
Genus_Simpson	0.235658	0.333336	Simmental <= Angus	0.875702	-0.191488	Simpson
Genus_InSimpson	0.250002	0.333336	Simmental <= Angus	0.869303	-0.202069	Inverse-simpson
Species_Simpson	0.434079	0.458374	Simmental <= Angus	0.917588	-0.124082	Simpson
Species_InSimpson	0.458374	0.458374	Simmental <= Angus	0.876159	-0.190736	Inverse-simpson

## Sheet: functional association
Table S2f. Correlation analysis between the functional capacities and the gut microbiome for the Angus and Chinese Simmental cattle.
Species	P value	Mean_occurance_Angus	Mean_occurance_Simmental	Mean_abundance_Angus	Mean_abundance_Simmental	Enrichment	FC	log2FC	Qvalue (BH)
PWY-6386: UDP-N-acetylmuramoyl-pentapeptide biosynthesis II (lysine-containing)	6.529e-10	1	1	4007.32	712.997	Simmental < Angus	0.177923	-2.49067	7.33839e-07
ARGSYNBSUB-PWY: L-arginine biosynthesis II (acetyl cycle)	9.72096e-10	1	1	3194.6	892.19	Simmental < Angus	0.27928	-1.84021	7.33839e-07
ANAEROFRUCAT-PWY: homolactic fermentation|g__Escherichia.s__Escherichia_coli	1	0.05	0.05	2.86549	24.4634	Angus <=> Simmental	8.53727	3.09378	1
NONMEVIPP-PWY: methylerythritol phosphate pathway I	9.72096e-10	1	1	3725.25	859.658	Simmental < Angus	0.230765	-2.1155	7.33839e-07
ANAGLYCOLYSIS-PWY: glycolysis III (from glucose)|g__Bacteroides.s__Bacteroides_fragilis	0.342112	0.05	0	0.897955	0	Simmental <= Angus	0	#NAME?	0.392183
ANAGLYCOLYSIS-PWY: glycolysis III (from glucose)|g__Bifidobacterium.s__Bifidobacterium_longum	0.342112	0.05	0	1.58532	0	Simmental <= Angus	0	#NAME?	0.392183
ANAGLYCOLYSIS-PWY: glycolysis III (from glucose)|g__Bifidobacterium.s__Bifidobacterium_merycicum	0.465892	0.3	0.2	27.3323	5.95781	Simmental <= Angus	0.217976	-2.19776	0.527943
ANAGLYCOLYSIS-PWY: glycolysis III (from glucose)|g__Bifidobacterium.s__Bifidobacterium_pseudocatenulatum	0.342112	0.05	0	2.08321	0	Simmental <= Angus	0	#NAME?	0.392183
ANAGLYCOLYSIS-PWY: glycolysis III (from glucose)|g__Escherichia.s__Escherichia_coli	0.614695	0.1	0.05	6.52367	29.2069	Simmental <= Angus	4.47707	2.16256	0.656994
ANAGLYCOLYSIS-PWY: glycolysis III (from glucose)|g__Streptococcus.s__Streptococcus_infantarius	0.342112	0.05	0	0.389171	0	Simmental <= Angus	0	#NAME?	0.392183
PEPTIDOGLYCANSYN-PWY: peptidoglycan biosynthesis I (meso-diaminopimelate containing)|g__Turicibacter.s__Turicibacter_sanguinis	1.30153e-05	0.95	0.45	120.236	18.4501	Simmental < Angus	0.153449	-2.70416	0.000156785
PWY-5686: UMP biosynthesis I	9.72096e-10	1	1	4684.56	1798.53	Simmental < Angus	0.383927	-1.3811	7.33839e-07
ARG+POLYAMINE-SYN: superpathway of arginine and polyamine biosynthesis|g__Escherichia.s__Escherichia_coli	0.614695	0.1	0.05	4.53035	25.485	Simmental <= Angus	5.6254	2.49196	0.656994
ARGSYN-PWY: L-arginine biosynthesis I (via L-ornithine)	1.40736e-09	1	1	3398	1158.34	Simmental < Angus	0.340888	-1.55263	7.33839e-07
ARGDEG-PWY: superpathway of L-arginine, putrescine, and 4-aminobutanoate degradation|g__Escherichia.s__Escherichia_coli	0.614695	0.1	0.05	3.50988	22.7558	Simmental <= Angus	6.48337	2.69674	0.656994
GLUTORN-PWY: L-ornithine biosynthesis I	1.40736e-09	1	1	2631.73	481.384	Simmental < Angus	0.182916	-2.45075	7.33839e-07
ARGININE-SYN4-PWY: L-ornithine biosynthesis II|g__Bacteroides.s__Bacteroides_caccae	0.342112	0.05	0	0.509263	0	Simmental <= Angus	0	#NAME?	0.392183
ARGININE-SYN4-PWY: L-ornithine biosynthesis II|g__Bacteroides.s__Bacteroides_coprophilus	0.228262	0.25	0.1	12.2009	8.1668	Simmental <= Angus	0.669358	-0.57915	0.392183
ARGININE-SYN4-PWY: L-ornithine biosynthesis II|g__Bacteroides.s__Bacteroides_dorei	0.342112	0.05	0	1.2532	0	Simmental <= Angus	0	#NAME?	0.392183
ARGININE-SYN4-PWY: L-ornithine biosynthesis II|g__Bacteroides.s__Bacteroides_fragilis	0.342112	0.05	0	1.0588	0	Simmental <= Angus	0	#NAME?	0.392183
ARGININE-SYN4-PWY: L-ornithine biosynthesis II|g__Bacteroides.s__Bacteroides_massiliensis	0.342112	0	0.05	0	3.99521	Angus <= Simmental	Inf	Inf	0.392183
ARGININE-SYN4-PWY: L-ornithine biosynthesis II|g__Bacteroides.s__Bacteroides_sartorii	0.162587	0	0.1	0	3.98014	Angus <= Simmental	Inf	Inf	0.356422
ARGININE-SYN4-PWY: L-ornithine biosynthesis II|g__Bacteroides.s__Bacteroides_stercoris	0.342112	0	0.05	0	0.544679	Angus <= Simmental	Inf	Inf	0.392183
ARGININE-SYN4-PWY: L-ornithine biosynthesis II|g__Bacteroides.s__Bacteroides_uniformis	0.00733232	0.55	0.1	11.5082	4.83162	Simmental < Angus	0.41984	-1.25209	0.0322834
ARGININE-SYN4-PWY: L-ornithine biosynthesis II|g__Bacteroides.s__Bacteroides_vulgatus	0.0727939	0.35	0.1	5.95106	7.49914	Simmental <= Angus	1.26014	0.333579	0.221046
ARGININE-SYN4-PWY: L-ornithine biosynthesis II|g__Bacteroides.s__Bacteroides_xylanisolvens	0.759622	0.15	0.1	0.931592	1.2955	Simmental <= Angus	1.39063	0.475739	0.796501
PWY-6387: UDP-N-acetylmuramoyl-pentapeptide biosynthesis I (meso-diaminopimelate containing)	1.40736e-09	1	1	4156.05	882.304	Simmental < Angus	0.212294	-2.23587	7.33839e-07
PEPTIDOGLYCANSYN-PWY: peptidoglycan biosynthesis I (meso-diaminopimelate containing)	2.01674e-09	1	1	4192.97	915.651	Simmental < Angus	0.218378	-2.1951	7.36108e-07
ARGSYN-PWY: L-arginine biosynthesis I (via L-ornithine)|g__Alistipes.s__Alistipes_finegoldii	0.342112	0.05	0	35.9362	0	Simmental <= Angus	0	#NAME?	0.392183
ARGSYN-PWY: L-arginine biosynthesis I (via L-ornithine)|g__Anaerostipes.s__Anaerostipes_sp_992a	0.342112	0	0.05	0	1.82393	Angus <= Simmental	Inf	Inf	0.392183
ARGSYN-PWY: L-arginine biosynthesis I (via L-ornithine)|g__Bifidobacterium.s__Bifidobacterium_adolescentis	0.342112	0	0.05	0	3.98417	Angus <= Simmental	Inf	Inf	0.392183
ARGSYN-PWY: L-arginine biosynthesis I (via L-ornithine)|g__Bifidobacterium.s__Bifidobacterium_criceti	0.00120979	0.55	0.05	23.4973	2.91674	Simmental < Angus	0.124131	-3.01006	0.00684609
ARGSYN-PWY: L-arginine biosynthesis I (via L-ornithine)|g__Bifidobacterium.s__Bifidobacterium_longum	0.342112	0.05	0	1.54233	0	Simmental <= Angus	0	#NAME?	0.392183
ARGSYN-PWY: L-arginine biosynthesis I (via L-ornithine)|g__Bifidobacterium.s__Bifidobacterium_merycicum	0.310517	0.35	0.2	28.9069	6.23012	Simmental <= Angus	0.215524	-2.21408	0.392183
ARGSYN-PWY: L-arginine biosynthesis I (via L-ornithine)|g__Bifidobacterium.s__Bifidobacterium_pseudocatenulatum	0.342112	0.05	0	2.04736	0	Simmental <= Angus	0	#NAME?	0.392183
ARGSYN-PWY: L-arginine biosynthesis I (via L-ornithine)|g__Bifidobacterium.s__Bifidobacterium_pseudolongum	1.71768e-05	0.9	0.75	1170.75	89.149	Simmental < Angus	0.0761466	-3.71508	0.000190563
ARGSYN-PWY: L-arginine biosynthesis I (via L-ornithine)|g__Bifidobacterium.s__Bifidobacterium_ruminantium	0.668037	0.2	0.15	17.1244	3.76659	Simmental <= Angus	0.219955	-2.18472	0.709024
ARGSYN-PWY: L-arginine biosynthesis I (via L-ornithine)|g__Blautia.s__Blautia_obeum	0.00958437	0.3	0	5.25709	0	Simmental < Angus	0	#NAME?	0.0382327
ARGSYN-PWY: L-arginine biosynthesis I (via L-ornithine)|g__Blautia.s__Blautia_wexlerae	0.342112	0.05	0	1.33299	0	Simmental <= Angus	0	#NAME?	0.392183
ARGSYN-PWY: L-arginine biosynthesis I (via L-ornithine)|g__Blautia.s__Ruminococcus_torques	0.000930298	0.45	0	48.2403	0	Simmental < Angus	0	#NAME?	0.00538128
ARGSYN-PWY: L-arginine biosynthesis I (via L-ornithine)|g__Clostridium.s__Clostridium_sp_CAG_964	0.342112	0.05	0	2.66873	0	Simmental <= Angus	0	#NAME?	0.392183
ARGSYN-PWY: L-arginine biosynthesis I (via L-ornithine)|g__Coprococcus.s__Coprococcus_catus	3.30765e-06	0.75	0	25.295	0	Simmental < Angus	0	#NAME?	5.29514e-05
ARGSYN-PWY: L-arginine biosynthesis I (via L-ornithine)|g__Coprococcus.s__Coprococcus_comes	0.019799	0.25	0	11.486	0	Simmental < Angus	0	#NAME?	0.0698816
ARGSYN-PWY: L-arginine biosynthesis I (via L-ornithine)|g__Dorea.s__Dorea_formicigenerans	0.00958437	0.3	0	6.53575	0	Simmental < Angus	0	#NAME?	0.0382327
ARGSYN-PWY: L-arginine biosynthesis I (via L-ornithine)|g__Dorea.s__Dorea_longicatena	0.162587	0.1	0	4.59235	0	Simmental <= Angus	0	#NAME?	0.356422
ARGSYN-PWY: L-arginine biosynthesis I (via L-ornithine)|g__Escherichia.s__Escherichia_coli	0.614695	0.1	0.05	4.39482	25.7729	Simmental <= Angus	5.86439	2.55198	0.656994
ARGSYN-PWY: L-arginine biosynthesis I (via L-ornithine)|g__Faecalibacterium.s__Faecalibacterium_prausnitzii	3.96576e-06	0.8	0.05	175.818	5.03591	Simmental < Angus	0.0286427	-5.12569	6.1859e-05
ARGSYN-PWY: L-arginine biosynthesis I (via L-ornithine)|g__Gemmiger.s__Gemmiger_formicilis	0.00958437	0.3	0	11.2479	0	Simmental < Angus	0	#NAME?	0.0382327
ARGSYN-PWY: L-arginine biosynthesis I (via L-ornithine)|g__Lachnospiraceae_unclassified.s__Eubacterium_rectale	3.30765e-06	0.75	0	34.5255	0	Simmental < Angus	0	#NAME?	5.29514e-05
ARGSYN-PWY: L-arginine biosynthesis I (via L-ornithine)|g__Lactobacillus.s__Lactobacillus_mucosae	0.342112	0.05	0	11.6274	0	Simmental <= Angus	0	#NAME?	0.392183
ARGSYN-PWY: L-arginine biosynthesis I (via L-ornithine)|g__Methanobrevibacter.s__Methanobrevibacter_millerae	0.342112	0.05	0	0.706138	0	Simmental <= Angus	0	#NAME?	0.392183
ARGSYN-PWY: L-arginine biosynthesis I (via L-ornithine)|g__Phyllobacterium.s__Phyllobacterium_myrsinacearum	0.0401613	0.2	0	134.667	0	Simmental < Angus	0	#NAME?	0.126697
ARGSYN-PWY: L-arginine biosynthesis I (via L-ornithine)|g__Pseudoscardovia.s__Pseudoscardovia_suis	0.342112	0.05	0	0.871243	0	Simmental <= Angus	0	#NAME?	0.392183
ARGSYN-PWY: L-arginine biosynthesis I (via L-ornithine)|g__Roseburia.s__Roseburia_faecis	0.162587	0.1	0	1.45195	0	Simmental <= Angus	0	#NAME?	0.356422
ARGSYN-PWY: L-arginine biosynthesis I (via L-ornithine)|g__Roseburia.s__Roseburia_inulinivorans	0.080631	0.15	0	5.51092	0	Simmental <= Angus	0	#NAME?	0.223805
ARGSYN-PWY: L-arginine biosynthesis I (via L-ornithine)|g__Roseburia.s__Roseburia_sp_499	0.162587	0.1	0	1.66679	0	Simmental <= Angus	0	#NAME?	0.356422
ARGSYN-PWY: L-arginine biosynthesis I (via L-ornithine)|g__Roseburia.s__Roseburia_sp_831b	0.162587	0.1	0	1.90569	0	Simmental <= Angus	0	#NAME?	0.356422
ARGSYN-PWY: L-arginine biosynthesis I (via L-ornithine)|g__Ruminococcaceae_unclassified.s__Ruminococcaceae_bacterium_P7	0.670538	0.2	0.25	7.98271	9.90866	Angus <= Simmental	1.24127	0.311811	0.710852
ARGSYN-PWY: L-arginine biosynthesis I (via L-ornithine)|g__Ruminococcaceae_unclassified.s__Ruminococcaceae_bacterium_YAD3003	0.342112	0	0.05	0	9.9196	Angus <= Simmental	Inf	Inf	0.392183
ARGSYN-PWY: L-arginine biosynthesis I (via L-ornithine)|g__Ruminococcus.s__Ruminococcus_bromii	0.342112	0.05	0	1.06876	0	Simmental <= Angus	0	#NAME?	0.392183
ARGSYN-PWY: L-arginine biosynthesis I (via L-ornithine)|g__Ruminococcus.s__Ruminococcus_callidus	0.342112	0.05	0	0.833404	0	Simmental <= Angus	0	#NAME?	0.392183
ARGSYN-PWY: L-arginine biosynthesis I (via L-ornithine)|g__Sphingomonas.s__Sphingomonas_sp_FARSPH	0.00958437	0.3	0	142.949	0	Simmental < Angus	0	#NAME?	0.0382327
ARGSYN-PWY: L-arginine biosynthesis I (via L-ornithine)|g__Treponema.s__Treponema_saccharophilum	0.342112	0	0.05	0	4.5586	Angus <= Simmental	Inf	Inf	0.392183
PWY-6163: chorismate biosynthesis from 3-dehydroquinate	2.01674e-09	1	1	2766.82	622.341	Simmental < Angus	0.22493	-2.15245	7.36108e-07
ARGSYNBSUB-PWY: L-arginine biosynthesis II (acetyl cycle)|g__Adlercreutzia.s__Adlercreutzia_equolifaciens	0.342112	0.05	0	0.849343	0	Simmental <= Angus	0	#NAME?	0.392183
ARGSYNBSUB-PWY: L-arginine biosynthesis II (acetyl cycle)|g__Anaerostipes.s__Anaerostipes_sp_992a	0.342112	0	0.05	0	1.97925	Angus <= Simmental	Inf	Inf	0.392183
ARGSYNBSUB-PWY: L-arginine biosynthesis II (acetyl cycle)|g__Bifidobacterium.s__Bifidobacterium_adolescentis	1	0.05	0.05	0.104325	3.91703	Angus <=> Simmental	37.5462	5.2306	1
ARGSYNBSUB-PWY: L-arginine biosynthesis II (acetyl cycle)|g__Bifidobacterium.s__Bifidobacterium_criceti	0.00120979	0.55	0.05	25.2375	3.24463	Simmental < Angus	0.128564	-2.95944	0.00684609
ARGSYNBSUB-PWY: L-arginine biosynthesis II (acetyl cycle)|g__Bifidobacterium.s__Bifidobacterium_longum	0.342112	0.05	0	1.59928	0	Simmental <= Angus	0	#NAME?	0.392183
ARGSYNBSUB-PWY: L-arginine biosynthesis II (acetyl cycle)|g__Bifidobacterium.s__Bifidobacterium_merycicum	0.50456	0.35	0.25	29.7854	7.59125	Simmental <= Angus	0.254864	-1.9722	0.570521
ARGSYNBSUB-PWY: L-arginine biosynthesis II (acetyl cycle)|g__Bifidobacterium.s__Bifidobacterium_pseudocatenulatum	0.342112	0.05	0	2.3576	0	Simmental <= Angus	0	#NAME?	0.392183
ARGSYNBSUB-PWY: L-arginine biosynthesis II (acetyl cycle)|g__Bifidobacterium.s__Bifidobacterium_pseudolongum	1.71768e-05	0.9	0.75	1192.97	91.2315	Simmental < Angus	0.0764745	-3.70888	0.000190563
ARGSYNBSUB-PWY: L-arginine biosynthesis II (acetyl cycle)|g__Bifidobacterium.s__Bifidobacterium_ruminantium	0.309018	0.3	0.15	17.957	4.1839	Simmental <= Angus	0.232996	-2.10162	0.392183
ARGSYNBSUB-PWY: L-arginine biosynthesis II (acetyl cycle)|g__Blautia.s__Blautia_obeum	0.00453206	0.35	0	6.26797	0	Simmental < Angus	0	#NAME?	0.0206517
ARGSYNBSUB-PWY: L-arginine biosynthesis II (acetyl cycle)|g__Blautia.s__Blautia_wexlerae	0.342112	0.05	0	1.30465	0	Simmental <= Angus	0	#NAME?	0.392183
ARGSYNBSUB-PWY: L-arginine biosynthesis II (acetyl cycle)|g__Blautia.s__Ruminococcus_torques	0.000930298	0.45	0	54.3102	0	Simmental < Angus	0	#NAME?	0.00538128
ARGSYNBSUB-PWY: L-arginine biosynthesis II (acetyl cycle)|g__Butyrivibrio.s__Butyrivibrio_crossotus	0.342112	0.05	0	0.295858	0	Simmental <= Angus	0	#NAME?	0.392183
ARGSYNBSUB-PWY: L-arginine biosynthesis II (acetyl cycle)|g__Clostridium.s__Clostridium_sp_CAG_964	0.342112	0.05	0	2.87652	0	Simmental <= Angus	0	#NAME?	0.392183
ARGSYNBSUB-PWY: L-arginine biosynthesis II (acetyl cycle)|g__Coprococcus.s__Coprococcus_catus	3.30765e-06	0.75	0	28.0755	0	Simmental < Angus	0	#NAME?	5.29514e-05
ARGSYNBSUB-PWY: L-arginine biosynthesis II (acetyl cycle)|g__Coprococcus.s__Coprococcus_comes	0.00453206	0.35	0	14.4839	0	Simmental < Angus	0	#NAME?	0.0206517
ARGSYNBSUB-PWY: L-arginine biosynthesis II (acetyl cycle)|g__Coprococcus.s__Coprococcus_eutactus	0.342112	0.05	0	1.18463	0	Simmental <= Angus	0	#NAME?	0.392183
ARGSYNBSUB-PWY: L-arginine biosynthesis II (acetyl cycle)|g__Dorea.s__Dorea_formicigenerans	0.00958437	0.3	0	7.09799	0	Simmental < Angus	0	#NAME?	0.0382327
ARGSYNBSUB-PWY: L-arginine biosynthesis II (acetyl cycle)|g__Dorea.s__Dorea_longicatena	0.080631	0.15	0	8.18439	0	Simmental <= Angus	0	#NAME?	0.223805
ARGSYNBSUB-PWY: L-arginine biosynthesis II (acetyl cycle)|g__Escherichia.s__Escherichia_coli	0.614695	0.1	0.05	2.78027	23.2349	Simmental <= Angus	8.35704	3.06299	0.656994
ARGSYNBSUB-PWY: L-arginine biosynthesis II (acetyl cycle)|g__Faecalibacterium.s__Faecalibacterium_prausnitzii	2.96434e-06	0.8	0.05	176.271	4.73885	Simmental < Angus	0.0268839	-5.21711	5.29514e-05
ARGSYNBSUB-PWY: L-arginine biosynthesis II (acetyl cycle)|g__Fusicatenibacter.s__Fusicatenibacter_saccharivorans	0.342112	0.05	0	0.585305	0	Simmental <= Angus	0	#NAME?	0.392183
ARGSYNBSUB-PWY: L-arginine biosynthesis II (acetyl cycle)|g__Gemmiger.s__Gemmiger_formicilis	0.00958437	0.3	0	12.5629	0	Simmental < Angus	0	#NAME?	0.0382327
ARGSYNBSUB-PWY: L-arginine biosynthesis II (acetyl cycle)|g__Lachnospiraceae_unclassified.s__Eubacterium_rectale	2.96434e-06	0.8	0.05	37.3668	0.890061	Simmental < Angus	0.0238196	-5.39171	5.29514e-05
ARGSYNBSUB-PWY: L-arginine biosynthesis II (acetyl cycle)|g__Lactobacillus.s__Lactobacillus_mucosae	0.342112	0.05	0	12.016	0	Simmental <= Angus	0	#NAME?	0.392183
ARGSYNBSUB-PWY: L-arginine biosynthesis II (acetyl cycle)|g__Lactobacillus.s__Lactobacillus_ruminis	0.342112	0.05	0	4.64477	0	Simmental <= Angus	0	#NAME?	0.392183
ARGSYNBSUB-PWY: L-arginine biosynthesis II (acetyl cycle)|g__Methanobrevibacter.s__Methanobrevibacter_millerae	0.342112	0.05	0	0.829399	0	Simmental <= Angus	0	#NAME?	0.392183
ARGSYNBSUB-PWY: L-arginine biosynthesis II (acetyl cycle)|g__Methanobrevibacter.s__Methanobrevibacter_thaueri	0.342112	0	0.05	0	0.713741	Angus <= Simmental	Inf	Inf	0.392183
ARGSYNBSUB-PWY: L-arginine biosynthesis II (acetyl cycle)|g__Phyllobacterium.s__Phyllobacterium_myrsinacearum	0.019799	0.25	0	142.04	0	Simmental < Angus	0	#NAME?	0.0698816
ARGSYNBSUB-PWY: L-arginine biosynthesis II (acetyl cycle)|g__Pseudoscardovia.s__Pseudoscardovia_suis	0.342112	0.05	0	0.951308	0	Simmental <= Angus	0	#NAME?	0.392183
ARGSYNBSUB-PWY: L-arginine biosynthesis II (acetyl cycle)|g__Roseburia.s__Roseburia_faecis	0.162587	0.1	0	1.27642	0	Simmental <= Angus	0	#NAME?	0.356422
ARGSYNBSUB-PWY: L-arginine biosynthesis II (acetyl cycle)|g__Roseburia.s__Roseburia_inulinivorans	0.019799	0.25	0	8.02881	0	Simmental < Angus	0	#NAME?	0.0698816
ARGSYNBSUB-PWY: L-arginine biosynthesis II (acetyl cycle)|g__Roseburia.s__Roseburia_sp_499	0.080631	0.15	0	2.36383	0	Simmental <= Angus	0	#NAME?	0.223805
ARGSYNBSUB-PWY: L-arginine biosynthesis II (acetyl cycle)|g__Roseburia.s__Roseburia_sp_831b	0.162587	0.1	0	1.96668	0	Simmental <= Angus	0	#NAME?	0.356422
ARGSYNBSUB-PWY: L-arginine biosynthesis II (acetyl cycle)|g__Ruminococcaceae_unclassified.s__Ruminococcaceae_bacterium_P7	0.642578	0.25	0.3	9.87394	10.7147	Angus <= Simmental	1.08515	0.117894	0.686194
ARGSYNBSUB-PWY: L-arginine biosynthesis II (acetyl cycle)|g__Ruminococcaceae_unclassified.s__Ruminococcaceae_bacterium_YAD3003	0.342112	0	0.05	0	8.31336	Angus <= Simmental	Inf	Inf	0.392183
ARGSYNBSUB-PWY: L-arginine biosynthesis II (acetyl cycle)|g__Ruminococcus.s__Ruminococcus_bromii	0.162587	0.1	0	1.53865	0	Simmental <= Angus	0	#NAME?	0.356422
ARGSYNBSUB-PWY: L-arginine biosynthesis II (acetyl cycle)|g__Ruminococcus.s__Ruminococcus_callidus	0.342112	0.05	0	0.690637	0	Simmental <= Angus	0	#NAME?	0.392183
ARGSYNBSUB-PWY: L-arginine biosynthesis II (acetyl cycle)|g__Sphingomonas.s__Sphingomonas_sp_FARSPH	0.00958437	0.3	0	149.402	0	Simmental < Angus	0	#NAME?	0.0382327
ARGSYNBSUB-PWY: L-arginine biosynthesis II (acetyl cycle)|g__Streptococcus.s__Streptococcus_infantarius	0.342112	0.05	0	0.398437	0	Simmental <= Angus	0	#NAME?	0.392183
ARGSYNBSUB-PWY: L-arginine biosynthesis II (acetyl cycle)|g__Treponema.s__Treponema_porcinum	0.698015	0.2	0.15	47.7708	25.1642	Simmental <= Angus	0.52677	-0.924754	0.733378
ARGSYNBSUB-PWY: L-arginine biosynthesis II (acetyl cycle)|g__Treponema.s__Treponema_saccharophilum	0.342112	0	0.05	0	5.08181	Angus <= Simmental	Inf	Inf	0.392183
PWY-7400: L-arginine biosynthesis IV (archaebacteria)	2.01674e-09	1	1	3413.98	1181.26	Simmental < Angus	0.346008	-1.53112	7.36108e-07
ARO-PWY: chorismate biosynthesis I|g__Alistipes.s__Alistipes_finegoldii	0.342112	0.05	0	29.2181	0	Simmental <= Angus	0	#NAME?	0.392183
ARO-PWY: chorismate biosynthesis I|g__Anaerostipes.s__Anaerostipes_hadrus	0.162587	0.1	0	1.75438	0	Simmental <= Angus	0	#NAME?	0.356422
ARO-PWY: chorismate biosynthesis I|g__Anaerostipes.s__Anaerostipes_sp_992a	0.342112	0	0.05	0	2.53514	Angus <= Simmental	Inf	Inf	0.392183
ARO-PWY: chorismate biosynthesis I|g__Bifidobacterium.s__Bifidobacterium_longum	0.342112	0.05	0	1.94691	0	Simmental <= Angus	0	#NAME?	0.392183
ARO-PWY: chorismate biosynthesis I|g__Bifidobacterium.s__Bifidobacterium_merycicum	0.326942	0.3	0.15	28.8303	6.2483	Simmental <= Angus	0.216727	-2.20605	0.392183
ARO-PWY: chorismate biosynthesis I|g__Bifidobacterium.s__Bifidobacterium_pseudocatenulatum	0.342112	0.05	0	2.12228	0	Simmental <= Angus	0	#NAME?	0.392183
ARO-PWY: chorismate biosynthesis I|g__Bifidobacterium.s__Bifidobacterium_ruminantium	0.342112	0.05	0	3.05894	0	Simmental <= Angus	0	#NAME?	0.392183
ARO-PWY: chorismate biosynthesis I|g__Blautia.s__Blautia_obeum	0.162587	0.1	0	3.28993	0	Simmental <= Angus	0	#NAME?	0.356422
ARO-PWY: chorismate biosynthesis I|g__Blautia.s__Blautia_wexlerae	0.342112	0.05	0	0.605839	0	Simmental <= Angus	0	#NAME?	0.392183
ARO-PWY: chorismate biosynthesis I|g__Blautia.s__Ruminococcus_torques	0.00208508	0.4	0	46.1494	0	Simmental < Angus	0	#NAME?	0.0105702
ARO-PWY: chorismate biosynthesis I|g__Clostridium.s__Clostridium_bornimense	0.0001741	0.6	0.05	16.7163	0.667465	Simmental < Angus	0.039929	-4.64642	0.00136074
ARO-PWY: chorismate biosynthesis I|g__Clostridium.s__Clostridium_perfringens	0.342112	0	0.05	0	4.61487	Angus <= Simmental	Inf	Inf	0.392183
ARO-PWY: chorismate biosynthesis I|g__Coprococcus.s__Coprococcus_catus	9.42883e-06	0.7	0	26.7897	0	Simmental < Angus	0	#NAME?	0.000117498
ARO-PWY: chorismate biosynthesis I|g__Coprococcus.s__Coprococcus_comes	0.019799	0.25	0	14.1797	0	Simmental < Angus	0	#NAME?	0.0698816
ARO-PWY: chorismate biosynthesis I|g__Coprococcus.s__Coprococcus_eutactus	0.342112	0.05	0	1.03719	0	Simmental <= Angus	0	#NAME?	0.392183
ARO-PWY: chorismate biosynthesis I|g__Dorea.s__Dorea_formicigenerans	0.0401613	0.2	0	5.50853	0	Simmental < Angus	0	#NAME?	0.126697
ARO-PWY: chorismate biosynthesis I|g__Escherichia.s__Escherichia_coli	0.614695	0.1	0.05	3.66586	20.0567	Simmental <= Angus	5.47122	2.45186	0.656994
ARO-PWY: chorismate biosynthesis I|g__Fusicatenibacter.s__Fusicatenibacter_saccharivorans	0.342112	0.05	0	0.42812	0	Simmental <= Angus	0	#NAME?	0.392183
ARO-PWY: chorismate biosynthesis I|g__Lachnospiraceae_unclassified.s__Eubacterium_rectale	1.10489e-06	0.8	0	40.1481	0	Simmental < Angus	0	#NAME?	2.74344e-05
ARO-PWY: chorismate biosynthesis I|g__Phyllobacterium.s__Phyllobacterium_myrsinacearum	0.342112	0.05	0	99.6915	0	Simmental <= Angus	0	#NAME?	0.392183
ARO-PWY: chorismate biosynthesis I|g__Romboutsia.s__Romboutsia_ilealis	0.000930298	0.45	0	19.5015	0	Simmental < Angus	0	#NAME?	0.00538128
ARO-PWY: chorismate biosynthesis I|g__Roseburia.s__Roseburia_faecis	0.342112	0.05	0	0.695886	0	Simmental <= Angus	0	#NAME?	0.392183
ARO-PWY: chorismate biosynthesis I|g__Roseburia.s__Roseburia_inulinivorans	0.00958437	0.3	0	9.71311	0	Simmental < Angus	0	#NAME?	0.0382327
ARO-PWY: chorismate biosynthesis I|g__Roseburia.s__Roseburia_sp_831b	0.342112	0.05	0	1.42171	0	Simmental <= Angus	0	#NAME?	0.392183
ARO-PWY: chorismate biosynthesis I|g__Sphingomonas.s__Sphingomonas_sp_FARSPH	0.0401613	0.2	0	144.82	0	Simmental < Angus	0	#NAME?	0.126697
PWY-5188: tetrapyrrole biosynthesis I (from glutamate)|g__Turicibacter.s__Turicibacter_sanguinis	1.4573e-05	0.95	0.4	108.746	17.849	Simmental < Angus	0.164134	-2.60705	0.000173263
PWY-5103: L-isoleucine biosynthesis III	3.94642e-09	1	1	3532.69	1246.58	Simmental < Angus	0.352871	-1.50279	1.0974e-06
ASPASN-PWY: superpathway of L-aspartate and L-asparagine biosynthesis|g__Bacteroides.s__Bacteroides_dorei	0.342112	0.05	0	1.59196	0	Simmental <= Angus	0	#NAME?	0.392183
ASPASN-PWY: superpathway of L-aspartate and L-asparagine biosynthesis|g__Bacteroides.s__Bacteroides_fragilis	0.342112	0.05	0	1.7951	0	Simmental <= Angus	0	#NAME?	0.392183
ASPASN-PWY: superpathway of L-aspartate and L-asparagine biosynthesis|g__Bacteroides.s__Bacteroides_massiliensis	0.342112	0	0.05	0	3.27017	Angus <= Simmental	Inf	Inf	0.392183
ASPASN-PWY: superpathway of L-aspartate and L-asparagine biosynthesis|g__Bacteroides.s__Bacteroides_sartorii	0.162587	0	0.1	0	3.50791	Angus <= Simmental	Inf	Inf	0.356422
ASPASN-PWY: superpathway of L-aspartate and L-asparagine biosynthesis|g__Bacteroides.s__Bacteroides_stercoris	0.162587	0	0.1	0	1.18007	Angus <= Simmental	Inf	Inf	0.356422
ASPASN-PWY: superpathway of L-aspartate and L-asparagine biosynthesis|g__Bacteroides.s__Bacteroides_uniformis	0.00445694	0.55	0.1	8.04915	2.33656	Simmental < Angus	0.290286	-1.78445	0.0206517
ASPASN-PWY: superpathway of L-aspartate and L-asparagine biosynthesis|g__Bacteroides.s__Bacteroides_vulgatus	0.0265989	0.45	0.1	8.39447	8.56726	Simmental < Angus	1.02058	0.0293954	0.092551
ASPASN-PWY: superpathway of L-aspartate and L-asparagine biosynthesis|g__Blautia.s__Blautia_obeum	0.080631	0.15	0	2.05683	0	Simmental <= Angus	0	#NAME?	0.223805
ASPASN-PWY: superpathway of L-aspartate and L-asparagine biosynthesis|g__Blautia.s__Blautia_wexlerae	0.342112	0.05	0	1.17728	0	Simmental <= Angus	0	#NAME?	0.392183
ASPASN-PWY: superpathway of L-aspartate and L-asparagine biosynthesis|g__Blautia.s__Ruminococcus_torques	0.000930298	0.45	0	11.6529	0	Simmental < Angus	0	#NAME?	0.00538128
ASPASN-PWY: superpathway of L-aspartate and L-asparagine biosynthesis|g__Butyricimonas.s__Butyricimonas_virosa	0.342112	0	0.05	0	1.7085	Angus <= Simmental	Inf	Inf	0.392183
ASPASN-PWY: superpathway of L-aspartate and L-asparagine biosynthesis|g__Clostridium.s__Clostridium_perfringens	0.342112	0	0.05	0	3.42872	Angus <= Simmental	Inf	Inf	0.392183
ASPASN-PWY: superpathway of L-aspartate and L-asparagine biosynthesis|g__Coprococcus.s__Coprococcus_comes	0.00958437	0.3	0	9.37056	0	Simmental < Angus	0	#NAME?	0.0382327
ASPASN-PWY: superpathway of L-aspartate and L-asparagine biosynthesis|g__Escherichia.s__Escherichia_coli	1	0.1	0.1	7.6267	33.994	Angus <=> Simmental	4.45724	2.15615	1
ASPASN-PWY: superpathway of L-aspartate and L-asparagine biosynthesis|g__Prevotella.s__Prevotella_copri	8.21084e-06	0.75	0.05	142.758	1.50327	Simmental < Angus	0.0105302	-6.56933	0.000114826
ASPASN-PWY: superpathway of L-aspartate and L-asparagine biosynthesis|g__Prevotella.s__Prevotella_sp_AM42_24	0.019799	0.25	0	1.88914	0	Simmental < Angus	0	#NAME?	0.0698816
BRANCHED-CHAIN-AA-SYN-PWY: superpathway of branched chain amino acid biosynthesis	5.41182e-09	1	1	3728.29	1330.92	Simmental < Angus	0.356978	-1.48609	1.0974e-06
AST-PWY: L-arginine degradation II (AST pathway)|g__Escherichia.s__Escherichia_coli	0.614695	0.1	0.05	1.71138	10.3213	Simmental <= Angus	6.03096	2.59239	0.656994
ILEUSYN-PWY: L-isoleucine biosynthesis I (from threonine)	5.41182e-09	1	1	4265.99	1519.98	Simmental < Angus	0.356302	-1.48883	1.0974e-06
BIOTIN-BIOSYNTHESIS-PWY: biotin biosynthesis I|g__Bacteroides.s__Bacteroides_vulgatus	0.342112	0	0.05	0	1.46578	Angus <= Simmental	Inf	Inf	0.392183
BIOTIN-BIOSYNTHESIS-PWY: biotin biosynthesis I|g__Escherichia.s__Escherichia_coli	0.614695	0.1	0.05	4.27702	18.6664	Simmental <= Angus	4.36436	2.12577	0.656994
PWY-6168: flavin biosynthesis III (fungi)	5.41182e-09	1	1	952.642	272.841	Simmental < Angus	0.286405	-1.80387	1.0974e-06
BRANCHED-CHAIN-AA-SYN-PWY: superpathway of branched chain amino acid biosynthesis|g__Adlercreutzia.s__Adlercreutzia_equolifaciens	0.342112	0.05	0	0.373671	0	Simmental <= Angus	0	#NAME?	0.392183
BRANCHED-CHAIN-AA-SYN-PWY: superpathway of branched chain amino acid biosynthesis|g__Anaerostipes.s__Anaerostipes_hadrus	0.162587	0.1	0	1.63285	0	Simmental <= Angus	0	#NAME?	0.356422
BRANCHED-CHAIN-AA-SYN-PWY: superpathway of branched chain amino acid biosynthesis|g__Asaccharobacter.s__Asaccharobacter_celatus	0.342112	0.05	0	0.505604	0	Simmental <= Angus	0	#NAME?	0.392183
BRANCHED-CHAIN-AA-SYN-PWY: superpathway of branched chain amino acid biosynthesis|g__Bacteroides.s__Bacteroides_caccae	0.342112	0.05	0	0.735176	0	Simmental <= Angus	0	#NAME?	0.392183
BRANCHED-CHAIN-AA-SYN-PWY: superpathway of branched chain amino acid biosynthesis|g__Bacteroides.s__Bacteroides_fragilis	0.342112	0.05	0	1.61823	0	Simmental <= Angus	0	#NAME?	0.392183
BRANCHED-CHAIN-AA-SYN-PWY: superpathway of branched chain amino acid biosynthesis|g__Bacteroides.s__Bacteroides_stercoris	0.162587	0	0.1	0	1.15743	Angus <= Simmental	Inf	Inf	0.356422
BRANCHED-CHAIN-AA-SYN-PWY: superpathway of branched chain amino acid biosynthesis|g__Bacteroides.s__Bacteroides_uniformis	0.0155598	0.5	0.1	10.9125	5.88254	Simmental < Angus	0.539063	-0.891475	0.0604828
BRANCHED-CHAIN-AA-SYN-PWY: superpathway of branched chain amino acid biosynthesis|g__Bacteroides.s__Bacteroides_xylanisolvens	0.446117	0.2	0.1	1.94505	1.23592	Simmental <= Angus	0.635417	-0.654224	0.506478
BRANCHED-CHAIN-AA-SYN-PWY: superpathway of branched chain amino acid biosynthesis|g__Bifidobacterium.s__Bifidobacterium_adolescentis	1	0.05	0.05	0.125756	6.04122	Angus <=> Simmental	48.0392	5.58614	1
BRANCHED-CHAIN-AA-SYN-PWY: superpathway of branched chain amino acid biosynthesis|g__Bifidobacterium.s__Bifidobacterium_criceti	0.00264382	0.55	0.1	27.5202	3.6244	Simmental < Angus	0.1317	-2.92468	0.013201
BRANCHED-CHAIN-AA-SYN-PWY: superpathway of branched chain amino acid biosynthesis|g__Bifidobacterium.s__Bifidobacterium_longum	0.342112	0.05	0	1.96438	0	Simmental <= Angus	0	#NAME?	0.392183
BRANCHED-CHAIN-AA-SYN-PWY: superpathway of branched chain amino acid biosynthesis|g__Bifidobacterium.s__Bifidobacterium_merycicum	0.148024	0.5	0.25	37.1705	9.18109	Simmental <= Angus	0.246999	-2.01742	0.356422
BRANCHED-CHAIN-AA-SYN-PWY: superpathway of branched chain amino acid biosynthesis|g__Bifidobacterium.s__Bifidobacterium_pseudocatenulatum	0.342112	0.05	0	2.91154	0	Simmental <= Angus	0	#NAME?	0.392183
BRANCHED-CHAIN-AA-SYN-PWY: superpathway of branched chain amino acid biosynthesis|g__Bifidobacterium.s__Bifidobacterium_pseudolongum	1.48037e-05	0.9	0.7	1217.54	93.8289	Simmental < Angus	0.0770642	-3.6978	0.000173741
BRANCHED-CHAIN-AA-SYN-PWY: superpathway of branched chain amino acid biosynthesis|g__Bifidobacterium.s__Bifidobacterium_ruminantium	0.0888121	0.45	0.15	38.8471	17.5993	Simmental <= Angus	0.453041	-1.14229	0.244099
BRANCHED-CHAIN-AA-SYN-PWY: superpathway of branched chain amino acid biosynthesis|g__Bifidobacterium.s__Bifidobacterium_thermophilum	0.342112	0.05	0	0.246172	0	Simmental <= Angus	0	#NAME?	0.392183
BRANCHED-CHAIN-AA-SYN-PWY: superpathway of branched chain amino acid biosynthesis|g__Blautia.s__Blautia_obeum	0.000930298	0.45	0	10.3688	0	Simmental < Angus	0	#NAME?	0.00538128
BRANCHED-CHAIN-AA-SYN-PWY: superpathway of branched chain amino acid biosynthesis|g__Blautia.s__Blautia_wexlerae	0.342112	0.05	0	1.14508	0	Simmental <= Angus	0	#NAME?	0.392183
BRANCHED-CHAIN-AA-SYN-PWY: superpathway of branched chain amino acid biosynthesis|g__Blautia.s__Ruminococcus_torques	0.000930298	0.45	0	39.7634	0	Simmental < Angus	0	#NAME?	0.00538128
BRANCHED-CHAIN-AA-SYN-PWY: superpathway of branched chain amino acid biosynthesis|g__Butyrivibrio.s__Butyrivibrio_crossotus	0.162587	0.1	0	1.27154	0	Simmental <= Angus	0	#NAME?	0.356422
BRANCHED-CHAIN-AA-SYN-PWY: superpathway of branched chain amino acid biosynthesis|g__Clostridium.s__Clostridium_bornimense	0.000570094	0.6	0.1	15.1929	1.60404	Simmental < Angus	0.105578	-3.24362	0.00386056
BRANCHED-CHAIN-AA-SYN-PWY: superpathway of branched chain amino acid biosynthesis|g__Coprococcus.s__Coprococcus_comes	0.00958437	0.3	0	16.7421	0	Simmental < Angus	0	#NAME?	0.0382327
BRANCHED-CHAIN-AA-SYN-PWY: superpathway of branched chain amino acid biosynthesis|g__Coprococcus.s__Coprococcus_eutactus	0.342112	0.05	0	1.16002	0	Simmental <= Angus	0	#NAME?	0.392183
BRANCHED-CHAIN-AA-SYN-PWY: superpathway of branched chain amino acid biosynthesis|g__Dorea.s__Dorea_formicigenerans	0.00453206	0.35	0	7.52884	0	Simmental < Angus	0	#NAME?	0.0206517
BRANCHED-CHAIN-AA-SYN-PWY: superpathway of branched chain amino acid biosynthesis|g__Dorea.s__Dorea_longicatena	0.00958437	0.3	0	12.5513	0	Simmental < Angus	0	#NAME?	0.0382327
BRANCHED-CHAIN-AA-SYN-PWY: superpathway of branched chain amino acid biosynthesis|g__Escherichia.s__Escherichia_coli	1	0.1	0.1	6.58538	31.7947	Angus <=> Simmental	4.82807	2.27145	1
BRANCHED-CHAIN-AA-SYN-PWY: superpathway of branched chain amino acid biosynthesis|g__Gemmiger.s__Gemmiger_formicilis	0.00453206	0.35	0	14.579	0	Simmental < Angus	0	#NAME?	0.0206517
BRANCHED-CHAIN-AA-SYN-PWY: superpathway of branched chain amino acid biosynthesis|g__Lachnospiraceae_unclassified.s__Eubacterium_rectale	1.02019e-06	0.85	0.05	58.3735	1.16973	Simmental < Angus	0.0200388	-5.64106	2.74344e-05
BRANCHED-CHAIN-AA-SYN-PWY: superpathway of branched chain amino acid biosynthesis|g__Methanobrevibacter.s__Methanobrevibacter_millerae	0.0401613	0.2	0	3.36252	0	Simmental < Angus	0	#NAME?	0.126697
BRANCHED-CHAIN-AA-SYN-PWY: superpathway of branched chain amino acid biosynthesis|g__Methanobrevibacter.s__Methanobrevibacter_thaueri	0.080631	0	0.15	0	2.80686	Angus <= Simmental	Inf	Inf	0.223805
BRANCHED-CHAIN-AA-SYN-PWY: superpathway of branched chain amino acid biosynthesis|g__Phyllobacterium.s__Phyllobacterium_myrsinacearum	0.019799	0.25	0	166.323	0	Simmental < Angus	0	#NAME?	0.0698816
BRANCHED-CHAIN-AA-SYN-PWY: superpathway of branched chain amino acid biosynthesis|g__Prevotella.s__Prevotella_copri	2.55954e-06	0.8	0.05	156.304	1.80118	Simmental < Angus	0.0115236	-6.43927	5.29514e-05
BRANCHED-CHAIN-AA-SYN-PWY: superpathway of branched chain amino acid biosynthesis|g__Prevotella.s__Prevotella_sp_AM42_24	0.019799	0.25	0	29.9966	0	Simmental < Angus	0	#NAME?	0.0698816
BRANCHED-CHAIN-AA-SYN-PWY: superpathway of branched chain amino acid biosynthesis|g__Prevotella.s__Prevotella_sp_CAG_1092	1.10489e-06	0.8	0	83.1052	0	Simmental < Angus	0	#NAME?	2.74344e-05
BRANCHED-CHAIN-AA-SYN-PWY: superpathway of branched chain amino acid biosynthesis|g__Prevotella.s__Prevotella_sp_P3_122	0.019799	0.25	0	5.6722	0	Simmental < Angus	0	#NAME?	0.0698816
BRANCHED-CHAIN-AA-SYN-PWY: superpathway of branched chain amino acid biosynthesis|g__Prevotella.s__Prevotella_sp_tf2_5	0.342112	0	0.05	0	0.85565	Angus <= Simmental	Inf	Inf	0.392183
BRANCHED-CHAIN-AA-SYN-PWY: superpathway of branched chain amino acid biosynthesis|g__Prevotellaceae_unclassified.s__Prevotellaceae_bacterium_HUN156	0.342112	0	0.05	0	0.705979	Angus <= Simmental	Inf	Inf	0.392183
BRANCHED-CHAIN-AA-SYN-PWY: superpathway of branched chain amino acid biosynthesis|g__Prevotellaceae_unclassified.s__Prevotellaceae_bacterium_MN60	0.342112	0	0.05	0	0.392567	Angus <= Simmental	Inf	Inf	0.392183
BRANCHED-CHAIN-AA-SYN-PWY: superpathway of branched chain amino acid biosynthesis|g__Roseburia.s__Roseburia_intestinalis	0.342112	0.05	0	1.02371	0	Simmental <= Angus	0	#NAME?	0.392183
BRANCHED-CHAIN-AA-SYN-PWY: superpathway of branched chain amino acid biosynthesis|g__Roseburia.s__Roseburia_inulinivorans	0.000401357	0.5	0	21.2567	0	Simmental < Angus	0	#NAME?	0.00281722
BRANCHED-CHAIN-AA-SYN-PWY: superpathway of branched chain amino acid biosynthesis|g__Roseburia.s__Roseburia_sp_831b	0.162587	0.1	0	3.63819	0	Simmental <= Angus	0	#NAME?	0.356422
BRANCHED-CHAIN-AA-SYN-PWY: superpathway of branched chain amino acid biosynthesis|g__Sphingomonas.s__Sphingomonas_sp_FARSPH	0.00453206	0.35	0	153.341	0	Simmental < Angus	0	#NAME?	0.0206517
BRANCHED-CHAIN-AA-SYN-PWY: superpathway of branched chain amino acid biosynthesis|g__Streptococcus.s__Streptococcus_equinus	0.342112	0	0.05	0	0.512508	Angus <= Simmental	Inf	Inf	0.392183
BRANCHED-CHAIN-AA-SYN-PWY: superpathway of branched chain amino acid biosynthesis|g__Treponema.s__Treponema_saccharophilum	0.342112	0	0.05	0	5.08467	Angus <= Simmental	Inf	Inf	0.392183
PWY-6385: peptidoglycan biosynthesis III (mycobacteria)	5.41182e-09	1	1	3750.58	795.899	Simmental < Angus	0.212207	-2.23646	1.0974e-06
CALVIN-PWY: Calvin-Benson-Bassham cycle|g__Anaerostipes.s__Anaerostipes_hadrus	0.162587	0.1	0	1.51093	0	Simmental <= Angus	0	#NAME?	0.356422
CALVIN-PWY: Calvin-Benson-Bassham cycle|g__Bacteroides.s__Bacteroides_fragilis	0.342112	0.05	0	1.35366	0	Simmental <= Angus	0	#NAME?	0.392183
CALVIN-PWY: Calvin-Benson-Bassham cycle|g__Blautia.s__Blautia_obeum	0.080631	0.15	0	3.0754	0	Simmental <= Angus	0	#NAME?	0.223805
CALVIN-PWY: Calvin-Benson-Bassham cycle|g__Blautia.s__Blautia_wexlerae	0.342112	0.05	0	1.66762	0	Simmental <= Angus	0	#NAME?	0.392183
CALVIN-PWY: Calvin-Benson-Bassham cycle|g__Blautia.s__Ruminococcus_torques	0.00208508	0.4	0	26.4004	0	Simmental < Angus	0	#NAME?	0.0105702
CALVIN-PWY: Calvin-Benson-Bassham cycle|g__Coprococcus.s__Coprococcus_catus	3.30765e-06	0.75	0	39.8219	0	Simmental < Angus	0	#NAME?	5.29514e-05
CALVIN-PWY: Calvin-Benson-Bassham cycle|g__Escherichia.s__Escherichia_coli	0.614695	0.1	0.05	10.1661	39.1065	Simmental <= Angus	3.84677	1.94365	0.656994
CALVIN-PWY: Calvin-Benson-Bassham cycle|g__Eubacterium.s__Eubacterium_hallii	0.342112	0.05	0	0.723601	0	Simmental <= Angus	0	#NAME?	0.392183
CALVIN-PWY: Calvin-Benson-Bassham cycle|g__Fusicatenibacter.s__Fusicatenibacter_saccharivorans	0.342112	0.05	0	0.590311	0	Simmental <= Angus	0	#NAME?	0.392183
CALVIN-PWY: Calvin-Benson-Bassham cycle|g__Lachnospiraceae_unclassified.s__Eubacterium_rectale	1.10489e-06	0.8	0	47.6137	0	Simmental < Angus	0	#NAME?	2.74344e-05
CALVIN-PWY: Calvin-Benson-Bassham cycle|g__Roseburia.s__Roseburia_faecis	0.0401613	0.2	0	4.35697	0	Simmental < Angus	0	#NAME?	0.126697
CALVIN-PWY: Calvin-Benson-Bassham cycle|g__Roseburia.s__Roseburia_inulinivorans	0.000930298	0.45	0	18.736	0	Simmental < Angus	0	#NAME?	0.00538128
CALVIN-PWY: Calvin-Benson-Bassham cycle|g__Treponema.s__Treponema_saccharophilum	0.342112	0	0.05	0	4.40549	Angus <= Simmental	Inf	Inf	0.392183
PWY-6385: peptidoglycan biosynthesis III (mycobacteria)|g__Turicibacter.s__Turicibacter_sanguinis	1.47508e-05	0.95	0.5	127.94	20.4007	Simmental < Angus	0.159455	-2.64878	0.000173741
PWY-7111: pyruvate fermentation to isobutanol (engineered)	5.41182e-09	1	1	4262.9	1514.38	Simmental < Angus	0.355245	-1.49311	1.0974e-06
TRPSYN-PWY: L-tryptophan biosynthesis	5.41182e-09	1	0.95	1161.98	195.842	Simmental < Angus	0.168542	-2.56882	1.0974e-06
VALSYN-PWY: L-valine biosynthesis	5.41182e-09	1	1	4265.99	1519.98	Simmental < Angus	0.356302	-1.48883	1.0974e-06
CITRULBIO-PWY: L-citrulline biosynthesis|g__Alistipes.s__Alistipes_finegoldii	0.342112	0.05	0	31.8913	0	Simmental <= Angus	0	#NAME?	0.392183
CITRULBIO-PWY: L-citrulline biosynthesis|g__Coprococcus.s__Coprococcus_catus	0.000166986	0.55	0	22.8966	0	Simmental < Angus	0	#NAME?	0.00131358
CITRULBIO-PWY: L-citrulline biosynthesis|g__Phyllobacterium.s__Phyllobacterium_myrsinacearum	0.0401613	0.2	0	137.302	0	Simmental < Angus	0	#NAME?	0.126697
CITRULBIO-PWY: L-citrulline biosynthesis|g__Treponema.s__Treponema_porcinum	0.698015	0.2	0.15	51.7749	26.7662	Simmental <= Angus	0.516972	-0.951843	0.733378
CITRULBIO-PWY: L-citrulline biosynthesis|g__Treponema.s__Treponema_saccharophilum	0.342112	0	0.05	0	5.90595	Angus <= Simmental	Inf	Inf	0.392183
COMPLETE-ARO-PWY: superpathway of aromatic amino acid biosynthesis	7.37052e-09	1	1	2773.48	634.395	Simmental < Angus	0.228736	-2.12825	1.34512e-06
COA-PWY: coenzyme A biosynthesis I (prokaryotic)|g__Alistipes.s__Alistipes_finegoldii	0.342112	0.05	0	36.3454	0	Simmental <= Angus	0	#NAME?	0.392183
COA-PWY: coenzyme A biosynthesis I (prokaryotic)|g__Alistipes.s__Alistipes_indistinctus	0.342112	0.05	0	0.536697	0	Simmental <= Angus	0	#NAME?	0.392183
COA-PWY: coenzyme A biosynthesis I (prokaryotic)|g__Anaerostipes.s__Anaerostipes_hadrus	0.342112	0.05	0	0.730898	0	Simmental <= Angus	0	#NAME?	0.392183
COA-PWY: coenzyme A biosynthesis I (prokaryotic)|g__Anaerostipes.s__Anaerostipes_sp_992a	0.342112	0	0.05	0	1.99382	Angus <= Simmental	Inf	Inf	0.392183
COA-PWY: coenzyme A biosynthesis I (prokaryotic)|g__Bacteroides.s__Bacteroides_caccae	0.342112	0.05	0	0.493021	0	Simmental <= Angus	0	#NAME?	0.392183
COA-PWY: coenzyme A biosynthesis I (prokaryotic)|g__Bacteroides.s__Bacteroides_coprophilus	0.228262	0.25	0.1	11.9396	8.23115	Simmental <= Angus	0.6894	-0.536588	0.392183
COA-PWY: coenzyme A biosynthesis I (prokaryotic)|g__Bacteroides.s__Bacteroides_dorei	0.342112	0.05	0	1.0577	0	Simmental <= Angus	0	#NAME?	0.392183
COA-PWY: coenzyme A biosynthesis I (prokaryotic)|g__Bacteroides.s__Bacteroides_fragilis	0.342112	0.05	0	1.35098	0	Simmental <= Angus	0	#NAME?	0.392183
COA-PWY: coenzyme A biosynthesis I (prokaryotic)|g__Bacteroides.s__Bacteroides_massiliensis	0.342112	0	0.05	0	2.83795	Angus <= Simmental	Inf	Inf	0.392183
COA-PWY: coenzyme A biosynthesis I (prokaryotic)|g__Bacteroides.s__Bacteroides_sartorii	0.162587	0	0.1	0	3.1518	Angus <= Simmental	Inf	Inf	0.356422
COA-PWY: coenzyme A biosynthesis I (prokaryotic)|g__Bacteroides.s__Bacteroides_stercoris	0.162587	0	0.1	0	0.997028	Angus <= Simmental	Inf	Inf	0.356422
COA-PWY: coenzyme A biosynthesis I (prokaryotic)|g__Bacteroides.s__Bacteroides_uniformis	0.000659707	0.7	0.1	14.6178	5.20775	Simmental < Angus	0.356261	-1.48899	0.00438603
COA-PWY: coenzyme A biosynthesis I (prokaryotic)|g__Bacteroides.s__Bacteroides_vulgatus	0.0727939	0.35	0.1	5.99992	7.30626	Simmental <= Angus	1.21773	0.284189	0.221046
COA-PWY: coenzyme A biosynthesis I (prokaryotic)|g__Bacteroides.s__Bacteroides_xylanisolvens	0.621115	0.15	0.1	1.06835	0.625144	Simmental <= Angus	0.585146	-0.773131	0.663468
COA-PWY: coenzyme A biosynthesis I (prokaryotic)|g__Barnesiella.s__Barnesiella_intestinihominis	0.342112	0.05	0	0.83958	0	Simmental <= Angus	0	#NAME?	0.392183
COA-PWY: coenzyme A biosynthesis I (prokaryotic)|g__Bifidobacterium.s__Bifidobacterium_adolescentis	0.342112	0	0.05	0	2.22369	Angus <= Simmental	Inf	Inf	0.392183
COA-PWY: coenzyme A biosynthesis I (prokaryotic)|g__Bifidobacterium.s__Bifidobacterium_merycicum	0.252024	0.5	0.3	48.5735	12.0187	Simmental <= Angus	0.247433	-2.01489	0.392183
COA-PWY: coenzyme A biosynthesis I (prokaryotic)|g__Bifidobacterium.s__Bifidobacterium_pseudocatenulatum	0.342112	0.05	0	2.87603	0	Simmental <= Angus	0	#NAME?	0.392183
COA-PWY: coenzyme A biosynthesis I (prokaryotic)|g__Bifidobacterium.s__Bifidobacterium_ruminantium	0.323604	0.15	0.05	6.41073	1.66087	Simmental <= Angus	0.259076	-1.94855	0.392183
COA-PWY: coenzyme A biosynthesis I (prokaryotic)|g__Bifidobacterium.s__Bifidobacterium_thermacidophilum	0.342112	0.05	0	0.0554221	0	Simmental <= Angus	0	#NAME?	0.392183
COA-PWY: coenzyme A biosynthesis I (prokaryotic)|g__Blautia.s__Blautia_obeum	0.0401613	0.2	0	3.33938	0	Simmental < Angus	0	#NAME?	0.126697
COA-PWY: coenzyme A biosynthesis I (prokaryotic)|g__Blautia.s__Blautia_wexlerae	0.342112	0.05	0	0.460476	0	Simmental <= Angus	0	#NAME?	0.392183
COA-PWY: coenzyme A biosynthesis I (prokaryotic)|g__Blautia.s__Ruminococcus_torques	0.000930298	0.45	0	31.5449	0	Simmental < Angus	0	#NAME?	0.00538128
COA-PWY: coenzyme A biosynthesis I (prokaryotic)|g__Butyricimonas.s__Butyricimonas_virosa	0.342112	0	0.05	0	1.56283	Angus <= Simmental	Inf	Inf	0.392183
COA-PWY: coenzyme A biosynthesis I (prokaryotic)|g__Butyrivibrio.s__Butyrivibrio_crossotus	0.080631	0.15	0	1.45029	0	Simmental <= Angus	0	#NAME?	0.223805
COA-PWY: coenzyme A biosynthesis I (prokaryotic)|g__Campylobacter.s__Campylobacter_lanienae	0.342112	0	0.05	0	0.562781	Angus <= Simmental	Inf	Inf	0.392183
COA-PWY: coenzyme A biosynthesis I (prokaryotic)|g__Clostridium.s__Clostridium_bornimense	0.000722259	0.65	0.2	17.7065	2.00592	Simmental < Angus	0.113287	-3.14195	0.00474999
COA-PWY: coenzyme A biosynthesis I (prokaryotic)|g__Clostridium.s__Clostridium_perfringens	0.342112	0	0.05	0	5.06379	Angus <= Simmental	Inf	Inf	0.392183
COA-PWY: coenzyme A biosynthesis I (prokaryotic)|g__Clostridium.s__Clostridium_sp_CAG_964	0.342112	0.05	0	2.41346	0	Simmental <= Angus	0	#NAME?	0.392183
COA-PWY: coenzyme A biosynthesis I (prokaryotic)|g__Coprococcus.s__Coprococcus_comes	0.00208508	0.4	0	16.9382	0	Simmental < Angus	0	#NAME?	0.0105702
COA-PWY: coenzyme A biosynthesis I (prokaryotic)|g__Coprococcus.s__Coprococcus_eutactus	0.342112	0.05	0	1.41677	0	Simmental <= Angus	0	#NAME?	0.392183
COA-PWY: coenzyme A biosynthesis I (prokaryotic)|g__Dorea.s__Dorea_formicigenerans	0.00958437	0.3	0	6.4426	0	Simmental < Angus	0	#NAME?	0.0382327
COA-PWY: coenzyme A biosynthesis I (prokaryotic)|g__Dorea.s__Dorea_longicatena	0.162587	0.1	0	1.54021	0	Simmental <= Angus	0	#NAME?	0.356422
COA-PWY: coenzyme A biosynthesis I (prokaryotic)|g__Escherichia.s__Escherichia_coli	1	0.1	0.1	4.38837	18.0136	Angus <=> Simmental	4.10486	2.03733	1
COA-PWY: coenzyme A biosynthesis I (prokaryotic)|g__Eubacterium.s__Eubacterium_sp_68_3_10	0.342112	0.05	0	0.511836	0	Simmental <= Angus	0	#NAME?	0.392183
COA-PWY: coenzyme A biosynthesis I (prokaryotic)|g__Faecalibacterium.s__Faecalibacterium_prausnitzii	8.21084e-06	0.75	0.05	131.096	2.72654	Simmental < Angus	0.020798	-5.58741	0.000114826
COA-PWY: coenzyme A biosynthesis I (prokaryotic)|g__Fusicatenibacter.s__Fusicatenibacter_saccharivorans	0.162587	0.1	0	1.15832	0	Simmental <= Angus	0	#NAME?	0.356422
COA-PWY: coenzyme A biosynthesis I (prokaryotic)|g__Gemmiger.s__Gemmiger_formicilis	0.019799	0.25	0	3.0536	0	Simmental < Angus	0	#NAME?	0.0698816
COA-PWY: coenzyme A biosynthesis I (prokaryotic)|g__Lachnobacterium.s__Lachnobacterium_bovis	0.342112	0	0.05	0	0.535516	Angus <= Simmental	Inf	Inf	0.392183
COA-PWY: coenzyme A biosynthesis I (prokaryotic)|g__Lachnospiraceae_unclassified.s__Eubacterium_rectale	1.10489e-06	0.8	0	53.5476	0	Simmental < Angus	0	#NAME?	2.74344e-05
COA-PWY: coenzyme A biosynthesis I (prokaryotic)|g__Lactobacillus.s__Lactobacillus_mucosae	0.342112	0.05	0	10.015	0	Simmental <= Angus	0	#NAME?	0.392183
COA-PWY: coenzyme A biosynthesis I (prokaryotic)|g__Lactobacillus.s__Lactobacillus_ruminis	0.342112	0.05	0	4.18026	0	Simmental <= Angus	0	#NAME?	0.392183
COA-PWY: coenzyme A biosynthesis I (prokaryotic)|g__Olsenella.s__Olsenella_scatoligenes	0.342112	0.05	0	0.496454	0	Simmental <= Angus	0	#NAME?	0.392183
COA-PWY: coenzyme A biosynthesis I (prokaryotic)|g__Parabacteroides.s__Parabacteroides_merdae	0.342112	0	0.05	0	0.435335	Angus <= Simmental	Inf	Inf	0.392183
COA-PWY: coenzyme A biosynthesis I (prokaryotic)|g__Parabacteroides.s__Parabacteroides_sp_CAG_409	9.42883e-06	0.7	0	43.295	0	Simmental < Angus	0	#NAME?	0.000117498
COA-PWY: coenzyme A biosynthesis I (prokaryotic)|g__Peptococcus.s__Peptococcus_niger	0.342112	0.05	0	0.352734	0	Simmental <= Angus	0	#NAME?	0.392183
COA-PWY: coenzyme A biosynthesis I (prokaryotic)|g__Phyllobacterium.s__Phyllobacterium_myrsinacearum	0.080631	0.15	0	116.619	0	Simmental <= Angus	0	#NAME?	0.223805
COA-PWY: coenzyme A biosynthesis I (prokaryotic)|g__Prevotella.s__Prevotella_copri	9.42883e-06	0.7	0	145.362	0	Simmental < Angus	0	#NAME?	0.000117498
COA-PWY: coenzyme A biosynthesis I (prokaryotic)|g__Prevotella.s__Prevotella_sp_AM42_24	0.342112	0.05	0	0.301303	0	Simmental <= Angus	0	#NAME?	0.392183
COA-PWY: coenzyme A biosynthesis I (prokaryotic)|g__Prevotella.s__Prevotella_sp_CAG_1031	0.162587	0.1	0	1.89148	0	Simmental <= Angus	0	#NAME?	0.356422
COA-PWY: coenzyme A biosynthesis I (prokaryotic)|g__Prevotella.s__Prevotella_sp_CAG_279	0.000401357	0.5	0	27.7374	0	Simmental < Angus	0	#NAME?	0.00281722
COA-PWY: coenzyme A biosynthesis I (prokaryotic)|g__Prevotella.s__Prevotella_sp_CAG_485	0.342112	0.05	0	0.526718	0	Simmental <= Angus	0	#NAME?	0.392183
COA-PWY: coenzyme A biosynthesis I (prokaryotic)|g__Prevotella.s__Prevotella_sp_CAG_520	1.10489e-06	0.8	0	274.603	0	Simmental < Angus	0	#NAME?	2.74344e-05
COA-PWY: coenzyme A biosynthesis I (prokaryotic)|g__Prevotella.s__Prevotella_sp_P3_122	0.0815967	0.25	0.05	7.41666	1.20985	Simmental <= Angus	0.163127	-2.61594	0.226141
COA-PWY: coenzyme A biosynthesis I (prokaryotic)|g__Prevotella.s__Prevotella_stercorea	0.000401357	0.5	0	4.72552	0	Simmental < Angus	0	#NAME?	0.00281722
COA-PWY: coenzyme A biosynthesis I (prokaryotic)|g__Romboutsia.s__Romboutsia_ilealis	0.0736158	0.65	0.4	32.6305	11.5782	Simmental <= Angus	0.354829	-1.49481	0.223356
COA-PWY: coenzyme A biosynthesis I (prokaryotic)|g__Roseburia.s__Roseburia_faecis	0.0401613	0.2	0	3.201	0	Simmental < Angus	0	#NAME?	0.126697
COA-PWY: coenzyme A biosynthesis I (prokaryotic)|g__Roseburia.s__Roseburia_sp_499	0.162587	0.1	0	1.31926	0	Simmental <= Angus	0	#NAME?	0.356422
COA-PWY: coenzyme A biosynthesis I (prokaryotic)|g__Roseburia.s__Roseburia_sp_831b	0.342112	0.05	0	1.5042	0	Simmental <= Angus	0	#NAME?	0.392183
COA-PWY: coenzyme A biosynthesis I (prokaryotic)|g__Ruminococcaceae_unclassified.s__Ruminococcaceae_bacterium_P7	0.809982	0.2	0.25	5.44925	3.97234	Angus <= Simmental	0.728971	-0.456067	0.849062
COA-PWY: coenzyme A biosynthesis I (prokaryotic)|g__Sharpea.s__Sharpea_azabuensis	0.162587	0	0.1	0	0.885533	Angus <= Simmental	Inf	Inf	0.356422
COA-PWY: coenzyme A biosynthesis I (prokaryotic)|g__Sphingomonas.s__Sphingomonas_sp_FARSPH	3.30765e-06	0.75	0	157.433	0	Simmental < Angus	0	#NAME?	5.29514e-05
COA-PWY: coenzyme A biosynthesis I (prokaryotic)|g__Streptococcus.s__Streptococcus_equinus	0.342112	0	0.05	0	0.408087	Angus <= Simmental	Inf	Inf	0.392183
COA-PWY: coenzyme A biosynthesis I (prokaryotic)|g__Treponema.s__Treponema_saccharophilum	0.162587	0	0.1	0	6.83024	Angus <= Simmental	Inf	Inf	0.356422
PWY-6703: preQ0 biosynthesis|g__Turicibacter.s__Turicibacter_sanguinis	1.57063e-05	0.95	0.8	131.583	23.7489	Simmental < Angus	0.180486	-2.47004	0.000181994
HSERMETANA-PWY: L-methionine biosynthesis III	7.37052e-09	1	1	2400.33	537.975	Simmental < Angus	0.224125	-2.15762	1.34512e-06
COBALSYN-PWY: superpathway of adenosylcobalamin salvage from cobinamide I|g__Bacteroides.s__Bacteroides_uniformis	0.0168832	0.45	0.1	9.31725	3.41947	Simmental < Angus	0.367004	-1.44613	0.0653485
COBALSYN-PWY: superpathway of adenosylcobalamin salvage from cobinamide I|g__Blautia.s__Blautia_obeum	0.342112	0.05	0	1.31569	0	Simmental <= Angus	0	#NAME?	0.392183
COBALSYN-PWY: superpathway of adenosylcobalamin salvage from cobinamide I|g__Blautia.s__Blautia_wexlerae	0.342112	0.05	0	0.449849	0	Simmental <= Angus	0	#NAME?	0.392183
COBALSYN-PWY: superpathway of adenosylcobalamin salvage from cobinamide I|g__Blautia.s__Ruminococcus_torques	0.00958437	0.3	0	21.6293	0	Simmental < Angus	0	#NAME?	0.0382327
COBALSYN-PWY: superpathway of adenosylcobalamin salvage from cobinamide I|g__Clostridium.s__Clostridium_perfringens	0.342112	0	0.05	0	3.92805	Angus <= Simmental	Inf	Inf	0.392183
COBALSYN-PWY: superpathway of adenosylcobalamin salvage from cobinamide I|g__Coprococcus.s__Coprococcus_catus	3.50549e-07	0.85	0	38.5573	0	Simmental < Angus	0	#NAME?	1.33282e-05
COBALSYN-PWY: superpathway of adenosylcobalamin salvage from cobinamide I|g__Coprococcus.s__Coprococcus_comes	0.080631	0.15	0	7.65239	0	Simmental <= Angus	0	#NAME?	0.223805
COBALSYN-PWY: superpathway of adenosylcobalamin salvage from cobinamide I|g__Dorea.s__Dorea_longicatena	0.342112	0.05	0	0.758217	0	Simmental <= Angus	0	#NAME?	0.392183
COBALSYN-PWY: superpathway of adenosylcobalamin salvage from cobinamide I|g__Escherichia.s__Escherichia_coli	0.614695	0.1	0.05	3.21909	22.7656	Simmental <= Angus	7.07206	2.82213	0.656994
COBALSYN-PWY: superpathway of adenosylcobalamin salvage from cobinamide I|g__Faecalibacterium.s__Faecalibacterium_prausnitzii	0.000520209	0.55	0.05	34.2313	1.32433	Simmental < Angus	0.0386876	-4.69198	0.0035691
COBALSYN-PWY: superpathway of adenosylcobalamin salvage from cobinamide I|g__Phyllobacterium.s__Phyllobacterium_myrsinacearum	0.0401613	0.2	0	65.1081	0	Simmental < Angus	0	#NAME?	0.126697
COBALSYN-PWY: superpathway of adenosylcobalamin salvage from cobinamide I|g__Pyramidobacter.s__Pyramidobacter_piscolens	0.342112	0.05	0	0.289935	0	Simmental <= Angus	0	#NAME?	0.392183
COBALSYN-PWY: superpathway of adenosylcobalamin salvage from cobinamide I|g__Romboutsia.s__Romboutsia_ilealis	0.00857189	0.55	0.2	27.4653	3.81709	Simmental < Angus	0.138979	-2.84706	0.0374699
ARO-PWY: chorismate biosynthesis I	9.92408e-09	1	1	2816.46	676.187	Simmental < Angus	0.240084	-2.05839	1.6465e-06
COLANSYN-PWY: colanic acid building blocks biosynthesis|g__Escherichia.s__Escherichia_coli	0.614695	0.1	0.05	2.64816	14.2866	Simmental <= Angus	5.3949	2.4316	0.656994
PWY-5097: L-lysine biosynthesis VI	9.92408e-09	1	1	3915.3	1120.1	Simmental < Angus	0.286083	-1.80549	1.6465e-06
COMPLETE-ARO-PWY: superpathway of aromatic amino acid biosynthesis|g__Anaerostipes.s__Anaerostipes_hadrus	0.162587	0.1	0	1.86096	0	Simmental <= Angus	0	#NAME?	0.356422
COMPLETE-ARO-PWY: superpathway of aromatic amino acid biosynthesis|g__Anaerostipes.s__Anaerostipes_sp_992a	0.342112	0	0.05	0	2.74954	Angus <= Simmental	Inf	Inf	0.392183
COMPLETE-ARO-PWY: superpathway of aromatic amino acid biosynthesis|g__Bifidobacterium.s__Bifidobacterium_longum	0.342112	0.05	0	2.02231	0	Simmental <= Angus	0	#NAME?	0.392183
COMPLETE-ARO-PWY: superpathway of aromatic amino acid biosynthesis|g__Bifidobacterium.s__Bifidobacterium_merycicum	0.326942	0.3	0.15	31.2058	6.79292	Simmental <= Angus	0.217682	-2.19971	0.392183
COMPLETE-ARO-PWY: superpathway of aromatic amino acid biosynthesis|g__Bifidobacterium.s__Bifidobacterium_pseudocatenulatum	0.342112	0.05	0	2.26046	0	Simmental <= Angus	0	#NAME?	0.392183
COMPLETE-ARO-PWY: superpathway of aromatic amino acid biosynthesis|g__Bifidobacterium.s__Bifidobacterium_ruminantium	0.342112	0.05	0	3.43904	0	Simmental <= Angus	0	#NAME?	0.392183
COMPLETE-ARO-PWY: superpathway of aromatic amino acid biosynthesis|g__Blautia.s__Blautia_obeum	0.342112	0.05	0	2.26251	0	Simmental <= Angus	0	#NAME?	0.392183
COMPLETE-ARO-PWY: superpathway of aromatic amino acid biosynthesis|g__Blautia.s__Blautia_wexlerae	0.342112	0.05	0	0.650969	0	Simmental <= Angus	0	#NAME?	0.392183
COMPLETE-ARO-PWY: superpathway of aromatic amino acid biosynthesis|g__Blautia.s__Ruminococcus_torques	0.00208508	0.4	0	46.8903	0	Simmental < Angus	0	#NAME?	0.0105702
COMPLETE-ARO-PWY: superpathway of aromatic amino acid biosynthesis|g__Clostridium.s__Clostridium_bornimense	0.0001741	0.6	0.05	17.7805	0.663307	Simmental < Angus	0.0373054	-4.74447	0.00136074
COMPLETE-ARO-PWY: superpathway of aromatic amino acid biosynthesis|g__Coprococcus.s__Coprococcus_comes	0.019799	0.25	0	14.1709	0	Simmental < Angus	0	#NAME?	0.0698816
COMPLETE-ARO-PWY: superpathway of aromatic amino acid biosynthesis|g__Coprococcus.s__Coprococcus_eutactus	0.342112	0.05	0	1.13721	0	Simmental <= Angus	0	#NAME?	0.392183
COMPLETE-ARO-PWY: superpathway of aromatic amino acid biosynthesis|g__Escherichia.s__Escherichia_coli	0.614695	0.1	0.05	3.96604	21.0285	Simmental <= Angus	5.30214	2.40657	0.656994
COMPLETE-ARO-PWY: superpathway of aromatic amino acid biosynthesis|g__Fusicatenibacter.s__Fusicatenibacter_saccharivorans	0.342112	0.05	0	0.439789	0	Simmental <= Angus	0	#NAME?	0.392183
COMPLETE-ARO-PWY: superpathway of aromatic amino acid biosynthesis|g__Lachnospiraceae_unclassified.s__Eubacterium_rectale	1.10489e-06	0.8	0	42.2176	0	Simmental < Angus	0	#NAME?	2.74344e-05
COMPLETE-ARO-PWY: superpathway of aromatic amino acid biosynthesis|g__Phyllobacterium.s__Phyllobacterium_myrsinacearum	0.342112	0.05	0	101.351	0	Simmental <= Angus	0	#NAME?	0.392183
COMPLETE-ARO-PWY: superpathway of aromatic amino acid biosynthesis|g__Romboutsia.s__Romboutsia_ilealis	0.000930298	0.45	0	20.9006	0	Simmental < Angus	0	#NAME?	0.00538128
COMPLETE-ARO-PWY: superpathway of aromatic amino acid biosynthesis|g__Roseburia.s__Roseburia_faecis	0.342112	0.05	0	0.732774	0	Simmental <= Angus	0	#NAME?	0.392183
COMPLETE-ARO-PWY: superpathway of aromatic amino acid biosynthesis|g__Roseburia.s__Roseburia_inulinivorans	0.00958437	0.3	0	9.8786	0	Simmental < Angus	0	#NAME?	0.0382327
COMPLETE-ARO-PWY: superpathway of aromatic amino acid biosynthesis|g__Roseburia.s__Roseburia_sp_831b	0.342112	0.05	0	1.49609	0	Simmental <= Angus	0	#NAME?	0.392183
COMPLETE-ARO-PWY: superpathway of aromatic amino acid biosynthesis|g__Sphingomonas.s__Sphingomonas_sp_FARSPH	0.0401613	0.2	0	144.751	0	Simmental < Angus	0	#NAME?	0.126697
HISTSYN-PWY: L-histidine biosynthesis	1.32756e-08	1	1	3335.41	869.829	Simmental < Angus	0.260786	-1.93906	1.93824e-06
PWY-7199: pyrimidine deoxyribonucleosides salvage	1.32756e-08	1	1	1671.9	567.409	Simmental < Angus	0.33938	-1.55903	1.93824e-06
DAPLYSINESYN-PWY: L-lysine biosynthesis I|g__Bifidobacterium.s__Bifidobacterium_adolescentis	0.342112	0	0.05	0	6.51415	Angus <= Simmental	Inf	Inf	0.392183
DAPLYSINESYN-PWY: L-lysine biosynthesis I|g__Bifidobacterium.s__Bifidobacterium_criceti	0.00616507	0.45	0.05	25.7151	3.2932	Simmental < Angus	0.128065	-2.96505	0.0273753
DAPLYSINESYN-PWY: L-lysine biosynthesis I|g__Bifidobacterium.s__Bifidobacterium_longum	0.342112	0.05	0	1.18823	0	Simmental <= Angus	0	#NAME?	0.392183
DAPLYSINESYN-PWY: L-lysine biosynthesis I|g__Bifidobacterium.s__Bifidobacterium_merycicum	0.167184	0.45	0.2	36.9038	8.4667	Simmental <= Angus	0.229426	-2.1239	0.366061
DAPLYSINESYN-PWY: L-lysine biosynthesis I|g__Bifidobacterium.s__Bifidobacterium_pseudocatenulatum	0.342112	0.05	0	3.48263	0	Simmental <= Angus	0	#NAME?	0.392183
DAPLYSINESYN-PWY: L-lysine biosynthesis I|g__Bifidobacterium.s__Bifidobacterium_thermacidophilum	0.342112	0.05	0	0.130909	0	Simmental <= Angus	0	#NAME?	0.392183
DAPLYSINESYN-PWY: L-lysine biosynthesis I|g__Bifidobacterium.s__Bifidobacterium_thermophilum	0.342112	0.05	0	0.304815	0	Simmental <= Angus	0	#NAME?	0.392183
DAPLYSINESYN-PWY: L-lysine biosynthesis I|g__Escherichia.s__Escherichia_coli	0.614695	0.1	0.05	4.02704	13.3023	Simmental <= Angus	3.30325	1.72389	0.656994
DAPLYSINESYN-PWY: L-lysine biosynthesis I|g__Phyllobacterium.s__Phyllobacterium_myrsinacearum	0.0401613	0.2	0	132.178	0	Simmental < Angus	0	#NAME?	0.126697
DAPLYSINESYN-PWY: L-lysine biosynthesis I|g__Sphingomonas.s__Sphingomonas_sp_FARSPH	0.00958437	0.3	0	150.448	0	Simmental < Angus	0	#NAME?	0.0382327
PWY0-162: superpathway of pyrimidine ribonucleotides de novo biosynthesis	1.32756e-08	1	1	1949.38	401.309	Simmental < Angus	0.205865	-2.28023	1.93824e-06
DTDPRHAMSYN-PWY: dTDP-&beta;-L-rhamnose biosynthesis|g__Alistipes.s__Alistipes_finegoldii	0.342112	0.05	0	76.6942	0	Simmental <= Angus	0	#NAME?	0.392183
DTDPRHAMSYN-PWY: dTDP-&beta;-L-rhamnose biosynthesis|g__Alistipes.s__Alistipes_indistinctus	0.342112	0.05	0	2.3902	0	Simmental <= Angus	0	#NAME?	0.392183
DTDPRHAMSYN-PWY: dTDP-&beta;-L-rhamnose biosynthesis|g__Alistipes.s__Alistipes_shahii	0.342112	0.05	0	8.11791	0	Simmental <= Angus	0	#NAME?	0.392183
DTDPRHAMSYN-PWY: dTDP-&beta;-L-rhamnose biosynthesis|g__Anaerostipes.s__Anaerostipes_hadrus	0.080631	0.15	0	1.34982	0	Simmental <= Angus	0	#NAME?	0.223805
DTDPRHAMSYN-PWY: dTDP-&beta;-L-rhamnose biosynthesis|g__Anaerostipes.s__Anaerostipes_sp_494a	0.342112	0.05	0	0.229329	0	Simmental <= Angus	0	#NAME?	0.392183
DTDPRHAMSYN-PWY: dTDP-&beta;-L-rhamnose biosynthesis|g__Bacteroides.s__Bacteroides_caccae	0.342112	0.05	0	1.85646	0	Simmental <= Angus	0	#NAME?	0.392183
DTDPRHAMSYN-PWY: dTDP-&beta;-L-rhamnose biosynthesis|g__Bacteroides.s__Bacteroides_coprophilus	0.107205	0.25	0.05	12.6659	9.24035	Simmental <= Angus	0.729544	-0.454933	0.284995
DTDPRHAMSYN-PWY: dTDP-&beta;-L-rhamnose biosynthesis|g__Bacteroides.s__Bacteroides_dorei	0.342112	0.05	0	3.11405	0	Simmental <= Angus	0	#NAME?	0.392183
DTDPRHAMSYN-PWY: dTDP-&beta;-L-rhamnose biosynthesis|g__Bacteroides.s__Bacteroides_fragilis	0.342112	0.05	0	3.22355	0	Simmental <= Angus	0	#NAME?	0.392183
DTDPRHAMSYN-PWY: dTDP-&beta;-L-rhamnose biosynthesis|g__Bacteroides.s__Bacteroides_massiliensis	0.342112	0	0.05	0	4.10352	Angus <= Simmental	Inf	Inf	0.392183
DTDPRHAMSYN-PWY: dTDP-&beta;-L-rhamnose biosynthesis|g__Bacteroides.s__Bacteroides_sartorii	0.162587	0	0.1	0	3.98603	Angus <= Simmental	Inf	Inf	0.356422
DTDPRHAMSYN-PWY: dTDP-&beta;-L-rhamnose biosynthesis|g__Bacteroides.s__Bacteroides_stercoris	0.162587	0	0.1	0	0.971411	Angus <= Simmental	Inf	Inf	0.356422
DTDPRHAMSYN-PWY: dTDP-&beta;-L-rhamnose biosynthesis|g__Bacteroides.s__Bacteroides_thetaiotaomicron	0.342112	0	0.05	0	0.0948992	Angus <= Simmental	Inf	Inf	0.392183
DTDPRHAMSYN-PWY: dTDP-&beta;-L-rhamnose biosynthesis|g__Bacteroides.s__Bacteroides_uniformis	0.00545491	0.55	0.1	17.2365	8.03075	Simmental < Angus	0.465916	-1.10186	0.0245807
DTDPRHAMSYN-PWY: dTDP-&beta;-L-rhamnose biosynthesis|g__Bacteroides.s__Bacteroides_vulgatus	0.614695	0.1	0.05	1.21289	10.0159	Simmental <= Angus	8.25791	3.04578	0.656994
DTDPRHAMSYN-PWY: dTDP-&beta;-L-rhamnose biosynthesis|g__Bacteroides.s__Bacteroides_xylanisolvens	0.0153935	0.4	0.05	3.1803	1.89901	Simmental < Angus	0.597115	-0.743919	0.0599638
DTDPRHAMSYN-PWY: dTDP-&beta;-L-rhamnose biosynthesis|g__Barnesiella.s__Barnesiella_intestinihominis	0.342112	0	0.05	0	0.501238	Angus <= Simmental	Inf	Inf	0.392183
DTDPRHAMSYN-PWY: dTDP-&beta;-L-rhamnose biosynthesis|g__Bifidobacterium.s__Bifidobacterium_adolescentis	0.573704	0.1	0.05	2.79425	1.50109	Simmental <= Angus	0.537207	-0.89645	0.64471
DTDPRHAMSYN-PWY: dTDP-&beta;-L-rhamnose biosynthesis|g__Bifidobacterium.s__Bifidobacterium_criceti	0.00590977	0.5	0.1	22.7569	2.78816	Simmental < Angus	0.122519	-3.02892	0.0264023
DTDPRHAMSYN-PWY: dTDP-&beta;-L-rhamnose biosynthesis|g__Bifidobacterium.s__Bifidobacterium_merycicum	0.0125259	0.4	0.05	21.526	2.58487	Simmental < Angus	0.120081	-3.05792	0.04948
DTDPRHAMSYN-PWY: dTDP-&beta;-L-rhamnose biosynthesis|g__Bifidobacterium.s__Bifidobacterium_pseudocatenulatum	0.342112	0.05	0	2.003	0	Simmental <= Angus	0	#NAME?	0.392183
DTDPRHAMSYN-PWY: dTDP-&beta;-L-rhamnose biosynthesis|g__Bifidobacterium.s__Bifidobacterium_pseudolongum	2.13659e-05	0.9	0.7	1216.3	99.2895	Simmental < Angus	0.0816327	-3.61471	0.000228027
DTDPRHAMSYN-PWY: dTDP-&beta;-L-rhamnose biosynthesis|g__Bifidobacterium.s__Bifidobacterium_ruminantium	1	0.05	0.05	0.403911	0.238197	Simmental <=> Angus	0.589726	-0.761883	1
DTDPRHAMSYN-PWY: dTDP-&beta;-L-rhamnose biosynthesis|g__Blautia.s__Blautia_obeum	9.4642e-06	0.75	0.05	57.1244	1.04358	Simmental < Angus	0.0182685	-5.7745	0.000117498
DTDPRHAMSYN-PWY: dTDP-&beta;-L-rhamnose biosynthesis|g__Blautia.s__Blautia_wexlerae	0.342112	0.05	0	0.872791	0	Simmental <= Angus	0	#NAME?	0.392183
DTDPRHAMSYN-PWY: dTDP-&beta;-L-rhamnose biosynthesis|g__Blautia.s__Ruminococcus_torques	0.000930298	0.45	0	28.762	0	Simmental < Angus	0	#NAME?	0.00538128
DTDPRHAMSYN-PWY: dTDP-&beta;-L-rhamnose biosynthesis|g__Butyrivibrio.s__Butyrivibrio_crossotus	0.342112	0.05	0	0.372613	0	Simmental <= Angus	0	#NAME?	0.392183
DTDPRHAMSYN-PWY: dTDP-&beta;-L-rhamnose biosynthesis|g__Butyrivibrio.s__Butyrivibrio_sp_CAG_318	0.342112	0.05	0	0.547231	0	Simmental <= Angus	0	#NAME?	0.392183
DTDPRHAMSYN-PWY: dTDP-&beta;-L-rhamnose biosynthesis|g__Clostridium.s__Clostridium_bornimense	0.000284798	0.7	0.2	21.0905	2.47857	Simmental < Angus	0.117521	-3.08901	0.00212579
DTDPRHAMSYN-PWY: dTDP-&beta;-L-rhamnose biosynthesis|g__Clostridium.s__Clostridium_perfringens	0.342112	0	0.05	0	4.89943	Angus <= Simmental	Inf	Inf	0.392183
DTDPRHAMSYN-PWY: dTDP-&beta;-L-rhamnose biosynthesis|g__Clostridium.s__Clostridium_sp_CAG_253	0.342112	0.05	0	0.319052	0	Simmental <= Angus	0	#NAME?	0.392183
DTDPRHAMSYN-PWY: dTDP-&beta;-L-rhamnose biosynthesis|g__Coprococcus.s__Coprococcus_catus	0.00453206	0.35	0	3.71901	0	Simmental < Angus	0	#NAME?	0.0206517
DTDPRHAMSYN-PWY: dTDP-&beta;-L-rhamnose biosynthesis|g__Coprococcus.s__Coprococcus_comes	0.162587	0.1	0	0.1951	0	Simmental <= Angus	0	#NAME?	0.356422
DTDPRHAMSYN-PWY: dTDP-&beta;-L-rhamnose biosynthesis|g__Dorea.s__Dorea_formicigenerans	0.00208508	0.4	0	7.61238	0	Simmental < Angus	0	#NAME?	0.0105702
DTDPRHAMSYN-PWY: dTDP-&beta;-L-rhamnose biosynthesis|g__Dorea.s__Dorea_longicatena	0.00208508	0.4	0	8.87943	0	Simmental < Angus	0	#NAME?	0.0105702
DTDPRHAMSYN-PWY: dTDP-&beta;-L-rhamnose biosynthesis|g__Escherichia.s__Escherichia_coli	1	0.05	0.05	2.28321	0.656759	Simmental <=> Angus	0.287647	-1.79763	1
DTDPRHAMSYN-PWY: dTDP-&beta;-L-rhamnose biosynthesis|g__Faecalibacterium.s__Faecalibacterium_prausnitzii	4.27985e-06	0.85	0.15	146.049	6.38018	Simmental < Angus	0.0436851	-4.51671	6.50893e-05
DTDPRHAMSYN-PWY: dTDP-&beta;-L-rhamnose biosynthesis|g__Fibrobacter.s__Fibrobacter_sp_UWH4	0.342112	0	0.05	0	0.383877	Angus <= Simmental	Inf	Inf	0.392183
DTDPRHAMSYN-PWY: dTDP-&beta;-L-rhamnose biosynthesis|g__Fusicatenibacter.s__Fusicatenibacter_saccharivorans	0.00958437	0.3	0	5.66092	0	Simmental < Angus	0	#NAME?	0.0382327
DTDPRHAMSYN-PWY: dTDP-&beta;-L-rhamnose biosynthesis|g__Gemmiger.s__Gemmiger_formicilis	0.00208508	0.4	0	12.4787	0	Simmental < Angus	0	#NAME?	0.0105702
DTDPRHAMSYN-PWY: dTDP-&beta;-L-rhamnose biosynthesis|g__Lachnobacterium.s__Lachnobacterium_bovis	1	0.05	0.05	0.506768	1.78157	Angus <=> Simmental	3.51556	1.81375	1
DTDPRHAMSYN-PWY: dTDP-&beta;-L-rhamnose biosynthesis|g__Lachnospiraceae_unclassified.s__Eubacterium_rectale	3.43017e-06	0.8	0.05	50.9579	1.26236	Simmental < Angus	0.0247726	-5.33511	5.3966e-05
DTDPRHAMSYN-PWY: dTDP-&beta;-L-rhamnose biosynthesis|g__Lactobacillus.s__Lactobacillus_mucosae	0.342112	0.05	0	6.58889	0	Simmental <= Angus	0	#NAME?	0.392183
DTDPRHAMSYN-PWY: dTDP-&beta;-L-rhamnose biosynthesis|g__Lactobacillus.s__Lactobacillus_ruminis	1	0.05	0.05	5.11089	0.503607	Simmental <=> Angus	0.098536	-3.34321	1
DTDPRHAMSYN-PWY: dTDP-&beta;-L-rhamnose biosynthesis|g__Methanobrevibacter.s__Methanobrevibacter_thaueri	0.080631	0	0.15	0	1.72136	Angus <= Simmental	Inf	Inf	0.223805
DTDPRHAMSYN-PWY: dTDP-&beta;-L-rhamnose biosynthesis|g__Parabacteroides.s__Parabacteroides_sp_CAG_409	3.30765e-06	0.75	0	44.3133	0	Simmental < Angus	0	#NAME?	5.29514e-05
DTDPRHAMSYN-PWY: dTDP-&beta;-L-rhamnose biosynthesis|g__Phyllobacterium.s__Phyllobacterium_myrsinacearum	0.019799	0.25	0	139.272	0	Simmental < Angus	0	#NAME?	0.0698816
DTDPRHAMSYN-PWY: dTDP-&beta;-L-rhamnose biosynthesis|g__Prevotella.s__Prevotella_copri	7.11708e-06	0.75	0.05	272.001	2.32953	Simmental < Angus	0.00856442	-6.86743	0.000104327
DTDPRHAMSYN-PWY: dTDP-&beta;-L-rhamnose biosynthesis|g__Prevotella.s__Prevotella_sp_AM42_24	0.162587	0.1	0	0.551106	0	Simmental <= Angus	0	#NAME?	0.356422
DTDPRHAMSYN-PWY: dTDP-&beta;-L-rhamnose biosynthesis|g__Prevotella.s__Prevotella_sp_CAG_1031	0.080631	0.15	0	2.34246	0	Simmental <= Angus	0	#NAME?	0.223805
DTDPRHAMSYN-PWY: dTDP-&beta;-L-rhamnose biosynthesis|g__Prevotella.s__Prevotella_sp_CAG_1092	3.50549e-07	0.85	0	97.1506	0	Simmental < Angus	0	#NAME?	1.33282e-05
DTDPRHAMSYN-PWY: dTDP-&beta;-L-rhamnose biosynthesis|g__Prevotella.s__Prevotella_sp_CAG_279	0.000930298	0.45	0	26.0397	0	Simmental < Angus	0	#NAME?	0.00538128
DTDPRHAMSYN-PWY: dTDP-&beta;-L-rhamnose biosynthesis|g__Prevotella.s__Prevotella_sp_CAG_485	0.342112	0.05	0	0.433701	0	Simmental <= Angus	0	#NAME?	0.392183
DTDPRHAMSYN-PWY: dTDP-&beta;-L-rhamnose biosynthesis|g__Prevotella.s__Prevotella_sp_CAG_520	1.10489e-06	0.8	0	226.405	0	Simmental < Angus	0	#NAME?	2.74344e-05
DTDPRHAMSYN-PWY: dTDP-&beta;-L-rhamnose biosynthesis|g__Prevotella.s__Prevotella_sp_P3_122	0.0815967	0.25	0.05	5.52209	0.854905	Simmental <= Angus	0.154816	-2.69138	0.226141
DTDPRHAMSYN-PWY: dTDP-&beta;-L-rhamnose biosynthesis|g__Prevotellaceae_unclassified.s__Prevotellaceae_bacterium_HUN156	0.342112	0	0.05	0	0.568568	Angus <= Simmental	Inf	Inf	0.392183
DTDPRHAMSYN-PWY: dTDP-&beta;-L-rhamnose biosynthesis|g__Pseudoscardovia.s__Pseudoscardovia_suis	0.342112	0.05	0	0.924444	0	Simmental <= Angus	0	#NAME?	0.392183
DTDPRHAMSYN-PWY: dTDP-&beta;-L-rhamnose biosynthesis|g__Roseburia.s__Roseburia_faecis	0.080631	0.15	0	1.91473	0	Simmental <= Angus	0	#NAME?	0.223805
DTDPRHAMSYN-PWY: dTDP-&beta;-L-rhamnose biosynthesis|g__Roseburia.s__Roseburia_intestinalis	0.342112	0.05	0	0.208846	0	Simmental <= Angus	0	#NAME?	0.392183
DTDPRHAMSYN-PWY: dTDP-&beta;-L-rhamnose biosynthesis|g__Roseburia.s__Roseburia_inulinivorans	0.000930298	0.45	0	11.6318	0	Simmental < Angus	0	#NAME?	0.00538128
DTDPRHAMSYN-PWY: dTDP-&beta;-L-rhamnose biosynthesis|g__Roseburia.s__Roseburia_sp_499	0.00798635	0.5	0.1	5.7737	0.958101	Simmental < Angus	0.165942	-2.59124	0.0350363
DTDPRHAMSYN-PWY: dTDP-&beta;-L-rhamnose biosynthesis|g__Roseburia.s__Roseburia_sp_831b	0.162587	0.1	0	1.51255	0	Simmental <= Angus	0	#NAME?	0.356422
DTDPRHAMSYN-PWY: dTDP-&beta;-L-rhamnose biosynthesis|g__Ruminococcaceae_unclassified.s__Ruminococcaceae_bacterium_P7	0.162587	0.1	0	0.709277	0	Simmental <= Angus	0	#NAME?	0.356422
DTDPRHAMSYN-PWY: dTDP-&beta;-L-rhamnose biosynthesis|g__Ruminococcaceae_unclassified.s__Ruminococcaceae_bacterium_YAD3003	0.162587	0	0.1	0	2.87894	Angus <= Simmental	Inf	Inf	0.356422
DTDPRHAMSYN-PWY: dTDP-&beta;-L-rhamnose biosynthesis|g__Ruminococcus.s__Ruminococcus_bromii	0.342112	0.05	0	0.446637	0	Simmental <= Angus	0	#NAME?	0.392183
DTDPRHAMSYN-PWY: dTDP-&beta;-L-rhamnose biosynthesis|g__Selenomonas.s__Selenomonas_ruminantium	0.342112	0.05	0	0.414337	0	Simmental <= Angus	0	#NAME?	0.392183
DTDPRHAMSYN-PWY: dTDP-&beta;-L-rhamnose biosynthesis|g__Sphingomonas.s__Sphingomonas_sp_FARSPH	1.10489e-06	0.8	0	404.585	0	Simmental < Angus	0	#NAME?	2.74344e-05
DTDPRHAMSYN-PWY: dTDP-&beta;-L-rhamnose biosynthesis|g__Streptococcus.s__Streptococcus_equinus	0.342112	0	0.05	0	0.264813	Angus <= Simmental	Inf	Inf	0.392183
DTDPRHAMSYN-PWY: dTDP-&beta;-L-rhamnose biosynthesis|g__Streptococcus.s__Streptococcus_gallolyticus	0.342112	0	0.05	0	0.0942196	Angus <= Simmental	Inf	Inf	0.392183
DTDPRHAMSYN-PWY: dTDP-&beta;-L-rhamnose biosynthesis|g__Streptococcus.s__Streptococcus_infantarius	0.342112	0.05	0	0.346777	0	Simmental <= Angus	0	#NAME?	0.392183
DTDPRHAMSYN-PWY: dTDP-&beta;-L-rhamnose biosynthesis|g__Treponema.s__Treponema_berlinense	0.342112	0	0.05	0	10.0671	Angus <= Simmental	Inf	Inf	0.392183
DTDPRHAMSYN-PWY: dTDP-&beta;-L-rhamnose biosynthesis|g__Treponema.s__Treponema_porcinum	0.698015	0.2	0.15	41.3363	28.5247	Simmental <= Angus	0.690065	-0.535195	0.733378
DTDPRHAMSYN-PWY: dTDP-&beta;-L-rhamnose biosynthesis|g__Treponema.s__Treponema_saccharophilum	0.342112	0	0.05	0	3.40978	Angus <= Simmental	Inf	Inf	0.392183
PWY-6387: UDP-N-acetylmuramoyl-pentapeptide biosynthesis I (meso-diaminopimelate containing)|g__Turicibacter.s__Turicibacter_sanguinis	1.86794e-05	0.95	0.55	121.993	19.8638	Simmental < Angus	0.162827	-2.61859	0.000206606
PWY-724: superpathway of L-lysine, L-threonine and L-methionine biosynthesis II	1.75848e-08	1	1	2680.53	810.791	Simmental < Angus	0.302474	-1.72512	2.46863e-06
ECASYN-PWY: enterobacterial common antigen biosynthesis|g__Escherichia.s__Escherichia_coli	0.342112	0	0.05	0	6.70534	Angus <= Simmental	Inf	Inf	0.392183
GLYCOLYSIS: glycolysis I (from glucose 6-phosphate)	2.31707e-08	1	1	2996.8	1021.32	Simmental < Angus	0.340802	-1.55299	2.8191e-06
FASYN-INITIAL-PWY: superpathway of fatty acid biosynthesis initiation (E. coli)	8.34116e-08	1	1	1493.74	348.12	Simmental < Angus	0.233052	-2.10128	7.08029e-06
PANTO-PWY: phosphopantothenate biosynthesis I	2.31707e-08	1	1	1991.12	669.769	Simmental < Angus	0.336378	-1.57184	2.8191e-06
FASYN-INITIAL-PWY: superpathway of fatty acid biosynthesis initiation (E. coli)|g__Turicibacter.s__Turicibacter_sanguinis	3.81545e-05	0.95	0.75	155.686	31.3906	Simmental < Angus	0.201627	-2.31024	0.000366484
FASYN-INITIAL-PWY: superpathway of fatty acid biosynthesis initiation (E. coli)|g__Clostridium.s__Clostridium_bornimense	7.63383e-05	0.7	0.1	17.4175	1.10808	Simmental < Angus	0.0636186	-3.97441	0.00065254
FASYN-INITIAL-PWY: superpathway of fatty acid biosynthesis initiation (E. coli)|g__Coprococcus.s__Coprococcus_catus	0.000166986	0.55	0	12.6361	0	Simmental < Angus	0	#NAME?	0.00131358
FASYN-INITIAL-PWY: superpathway of fatty acid biosynthesis initiation (E. coli)|g__Romboutsia.s__Romboutsia_ilealis	0.000955556	0.55	0.05	22.0792	1.16041	Simmental < Angus	0.0525565	-4.24999	0.00551864
FASYN-INITIAL-PWY: superpathway of fatty acid biosynthesis initiation (E. coli)|g__Blautia.s__Ruminococcus_torques	0.00208508	0.4	0	23.642	0	Simmental < Angus	0	#NAME?	0.0105702
PWY-6122: 5-aminoimidazole ribonucleotide biosynthesis II	2.31707e-08	1	1	4543.11	2196.54	Simmental < Angus	0.483488	-1.04845	2.8191e-06
FASYN-INITIAL-PWY: superpathway of fatty acid biosynthesis initiation (E. coli)|g__Bacteroides.s__Bacteroides_uniformis	0.00331007	0.6	0.1	10.4268	5.34699	Simmental < Angus	0.51281	-0.963503	0.0163047
FASYN-INITIAL-PWY: superpathway of fatty acid biosynthesis initiation (E. coli)|g__Dorea.s__Dorea_longicatena	0.00453206	0.35	0	15.0309	0	Simmental < Angus	0	#NAME?	0.0206517
FASYN-INITIAL-PWY: superpathway of fatty acid biosynthesis initiation (E. coli)|g__Dorea.s__Dorea_formicigenerans	0.00958437	0.3	0	9.1476	0	Simmental < Angus	0	#NAME?	0.0382327
FASYN-INITIAL-PWY: superpathway of fatty acid biosynthesis initiation (E. coli)|g__Sphingomonas.s__Sphingomonas_sp_FARSPH	0.019799	0.25	0	141.995	0	Simmental < Angus	0	#NAME?	0.0698816
PWY-5971: palmitate biosynthesis (type II fatty acid synthase)	0.0273314	0.35	0.05	169.694	49.3163	Simmental < Angus	0.290619	-1.7828	0.0948285
PWY-6284: superpathway of unsaturated fatty acids biosynthesis (E. coli)	0.0273314	0.35	0.05	65.5686	28.4458	Simmental < Angus	0.433832	-1.20479	0.0948285
FASYN-INITIAL-PWY: superpathway of fatty acid biosynthesis initiation (E. coli)|g__Bacteroides.s__Bacteroides_vulgatus	0.0290375	0.45	0.1	8.6102	10.4015	Simmental < Angus	1.20804	0.272671	0.100462
PWY-6285: superpathway of fatty acids biosynthesis (E. coli)	0.0301559	0.35	0.05	82.7836	36.3051	Simmental < Angus	0.438554	-1.18917	0.104133
FASYN-ELONG-PWY: fatty acid elongation -- saturated	0.0365261	0.9	0.55	312.793	140.51	Simmental < Angus	0.449211	-1.15453	0.125301
FASYN-INITIAL-PWY: superpathway of fatty acid biosynthesis initiation (E. coli)|g__Blautia.s__Blautia_obeum	0.0401613	0.2	0	3.34748	0	Simmental < Angus	0	#NAME?	0.126697
FASYN-INITIAL-PWY: superpathway of fatty acid biosynthesis initiation (E. coli)|g__Coprococcus.s__Coprococcus_comes	0.0401613	0.2	0	7.77128	0	Simmental < Angus	0	#NAME?	0.126697
FASYN-INITIAL-PWY: superpathway of fatty acid biosynthesis initiation (E. coli)|g__Phyllobacterium.s__Phyllobacterium_myrsinacearum	0.0401613	0.2	0	107.402	0	Simmental < Angus	0	#NAME?	0.126697
FASYN-INITIAL-PWY: superpathway of fatty acid biosynthesis initiation (E. coli)|g__Bacteroides.s__Bacteroides_sartorii	0.162587	0	0.1	0	3.58098	Angus <= Simmental	Inf	Inf	0.356422
FASYN-INITIAL-PWY: superpathway of fatty acid biosynthesis initiation (E. coli)|g__Bacteroides.s__Bacteroides_coprophilus	0.195486	0.2	0.05	12.2949	10.8163	Simmental <= Angus	0.879745	-0.184843	0.392183
FASYN-INITIAL-PWY: superpathway of fatty acid biosynthesis initiation (E. coli)|g__Bacteroides.s__Bacteroides_xylanisolvens	0.323604	0.15	0.05	1.49325	0.62699	Simmental <= Angus	0.419884	-1.25194	0.392183
FASYN-ELONG-PWY: fatty acid elongation -- saturated|g__Alistipes.s__Alistipes_finegoldii	0.342112	0.05	0	30.9897	0	Simmental <= Angus	0	#NAME?	0.392183
FASYN-ELONG-PWY: fatty acid elongation -- saturated|g__Bacteroides.s__Bacteroides_vulgatus	0.342112	0	0.05	0	1.26745	Angus <= Simmental	Inf	Inf	0.392183
FASYN-ELONG-PWY: fatty acid elongation -- saturated|g__Bifidobacterium.s__Bifidobacterium_longum	0.342112	0.05	0	1.25934	0	Simmental <= Angus	0	#NAME?	0.392183
FASYN-ELONG-PWY: fatty acid elongation -- saturated|g__Campylobacter.s__Campylobacter_lanienae	0.342112	0	0.05	0	1.08565	Angus <= Simmental	Inf	Inf	0.392183
FASYN-INITIAL-PWY: superpathway of fatty acid biosynthesis initiation (E. coli)|g__Alistipes.s__Alistipes_indistinctus	0.342112	0.05	0	0.543018	0	Simmental <= Angus	0	#NAME?	0.392183
FASYN-INITIAL-PWY: superpathway of fatty acid biosynthesis initiation (E. coli)|g__Anaerostipes.s__Anaerostipes_hadrus	0.342112	0.05	0	1.00599	0	Simmental <= Angus	0	#NAME?	0.392183
FASYN-INITIAL-PWY: superpathway of fatty acid biosynthesis initiation (E. coli)|g__Anaerostipes.s__Anaerostipes_sp_494a	0.342112	0.05	0	0.331681	0	Simmental <= Angus	0	#NAME?	0.392183
FASYN-INITIAL-PWY: superpathway of fatty acid biosynthesis initiation (E. coli)|g__Anaerostipes.s__Anaerostipes_sp_992a	0.342112	0	0.05	0	1.38214	Angus <= Simmental	Inf	Inf	0.392183
FASYN-INITIAL-PWY: superpathway of fatty acid biosynthesis initiation (E. coli)|g__Bacteroides.s__Bacteroides_caccae	0.342112	0.05	0	0.686636	0	Simmental <= Angus	0	#NAME?	0.392183
FASYN-INITIAL-PWY: superpathway of fatty acid biosynthesis initiation (E. coli)|g__Bacteroides.s__Bacteroides_dorei	0.342112	0.05	0	1.53178	0	Simmental <= Angus	0	#NAME?	0.392183
FASYN-INITIAL-PWY: superpathway of fatty acid biosynthesis initiation (E. coli)|g__Bacteroides.s__Bacteroides_fragilis	0.342112	0.05	0	1.2161	0	Simmental <= Angus	0	#NAME?	0.392183
FASYN-INITIAL-PWY: superpathway of fatty acid biosynthesis initiation (E. coli)|g__Bacteroides.s__Bacteroides_massiliensis	0.342112	0	0.05	0	3.86656	Angus <= Simmental	Inf	Inf	0.392183
FASYN-INITIAL-PWY: superpathway of fatty acid biosynthesis initiation (E. coli)|g__Clostridium.s__Clostridium_perfringens	0.342112	0	0.05	0	4.79056	Angus <= Simmental	Inf	Inf	0.392183
FASYN-INITIAL-PWY: superpathway of fatty acid biosynthesis initiation (E. coli)|g__Eggerthella.s__Eggerthella_lenta	0.342112	0.05	0	0.5041	0	Simmental <= Angus	0	#NAME?	0.392183
FASYN-INITIAL-PWY: superpathway of fatty acid biosynthesis initiation (E. coli)|g__Eubacterium.s__Eubacterium_hallii	0.342112	0.05	0	0.398144	0	Simmental <= Angus	0	#NAME?	0.392183
FASYN-INITIAL-PWY: superpathway of fatty acid biosynthesis initiation (E. coli)|g__Lactobacillus.s__Lactobacillus_mucosae	0.342112	0.05	0	11.3379	0	Simmental <= Angus	0	#NAME?	0.392183
FASYN-INITIAL-PWY: superpathway of fatty acid biosynthesis initiation (E. coli)|g__Lactobacillus.s__Lactobacillus_ruminis	0.342112	0.05	0	5.45003	0	Simmental <= Angus	0	#NAME?	0.392183
PWY-6147: 6-hydroxymethyl-dihydropterin diphosphate biosynthesis I|g__Turicibacter.s__Turicibacter_sanguinis	1.88825e-05	0.95	0.5	146.718	24.0523	Simmental < Angus	0.163936	-2.6088	0.000207376
PWY-6277: superpathway of 5-aminoimidazole ribonucleotide biosynthesis	2.31707e-08	1	1	4543.11	2196.54	Simmental < Angus	0.483488	-1.04845	2.8191e-06
FERMENTATION-PWY: mixed acid fermentation|g__Escherichia.s__Escherichia_coli	0.614695	0.1	0.05	6.37156	25.6216	Simmental <= Angus	4.02124	2.00764	0.656994
FOLSYN-PWY: superpathway of tetrahydrofolate biosynthesis and salvage|g__Escherichia.s__Escherichia_coli	0.614695	0.1	0.05	2.34487	16.0593	Simmental <= Angus	6.84869	2.77583	0.656994
OANTIGEN-PWY: O-antigen building blocks biosynthesis (E. coli)	3.02801e-08	1	1	3037.16	857.824	Simmental < Angus	0.282442	-1.82397	3.25065e-06
FUC-RHAMCAT-PWY: superpathway of fucose and rhamnose degradation|g__Escherichia.s__Escherichia_coli	0.614695	0.1	0.05	4.58093	19.5392	Simmental <= Angus	4.26533	2.09266	0.656994
PWY-6897: thiamine diphosphate salvage II	3.02801e-08	1	0.95	1102.95	238.048	Simmental < Angus	0.215829	-2.21204	3.25065e-06
FUCCAT-PWY: fucose degradation|g__Blautia.s__Ruminococcus_torques	0.00208508	0.4	0	9.22307	0	Simmental < Angus	0	#NAME?	0.0105702
FUCCAT-PWY: fucose degradation|g__Clostridium.s__Clostridium_perfringens	0.342112	0	0.05	0	3.78749	Angus <= Simmental	Inf	Inf	0.392183
FUCCAT-PWY: fucose degradation|g__Escherichia.s__Escherichia_coli	0.614695	0.1	0.05	4.02832	19.2068	Simmental <= Angus	4.76794	2.25337	0.656994
PWY-6936: seleno-amino acid biosynthesis (plants)	3.02801e-08	1	1	1140.56	225.995	Simmental < Angus	0.198144	-2.33538	3.25065e-06
GALACT-GLUCUROCAT-PWY: superpathway of hexuronide and hexuronate degradation|g__Escherichia.s__Escherichia_coli	1	0.05	0.05	1.01173	12.4484	Angus <=> Simmental	12.3041	3.62107	1
PWY-7219: adenosine ribonucleotides de novo biosynthesis	3.02801e-08	1	1	6475.98	3442.82	Simmental < Angus	0.53163	-0.911506	3.25065e-06
GALACTARDEG-PWY: D-galactarate degradation I|g__Escherichia.s__Escherichia_coli	1	0.1	0.1	6.50785	34.026	Angus <=> Simmental	5.22845	2.38638	1
ANAGLYCOLYSIS-PWY: glycolysis III (from glucose)	3.93771e-08	1	1	2876.82	793.737	Simmental < Angus	0.275908	-1.85774	3.6853e-06
GALACTUROCAT-PWY: D-galacturonate degradation I|g__Alistipes.s__Alistipes_shahii	0.342112	0.05	0	7.41372	0	Simmental <= Angus	0	#NAME?	0.392183
GALACTUROCAT-PWY: D-galacturonate degradation I|g__Escherichia.s__Escherichia_coli	1	0.05	0.05	1.28348	9.44082	Angus <=> Simmental	7.35566	2.87886	1
GALACTUROCAT-PWY: D-galacturonate degradation I|g__Faecalibacterium.s__Faecalibacterium_prausnitzii	3.36652e-05	0.75	0.15	86.8789	4.03017	Simmental < Angus	0.0463884	-4.43009	0.000326803
GALACTUROCAT-PWY: D-galacturonate degradation I|g__Treponema.s__Treponema_saccharophilum	0.342112	0	0.05	0	4.68617	Angus <= Simmental	Inf	Inf	0.392183
PANTOSYN-PWY: superpathway of coenzyme A biosynthesis I (bacteria)	3.93771e-08	1	1	1967.06	674.572	Simmental < Angus	0.342935	-1.54399	3.6853e-06
GLCMANNANAUT-PWY: superpathway of N-acetylglucosamine, N-acetylmannosamine and N-acetylneuraminate degradation|g__Blautia.s__Blautia_wexlerae	0.342112	0.05	0	1.47137	0	Simmental <= Angus	0	#NAME?	0.392183
GLCMANNANAUT-PWY: superpathway of N-acetylglucosamine, N-acetylmannosamine and N-acetylneuraminate degradation|g__Clostridium.s__Clostridium_perfringens	0.342112	0	0.05	0	4.17001	Angus <= Simmental	Inf	Inf	0.392183
GLCMANNANAUT-PWY: superpathway of N-acetylglucosamine, N-acetylmannosamine and N-acetylneuraminate degradation|g__Escherichia.s__Escherichia_coli	1	0.1	0.1	5.32409	25.3874	Angus <=> Simmental	4.7684	2.2535	1
GLCMANNANAUT-PWY: superpathway of N-acetylglucosamine, N-acetylmannosamine and N-acetylneuraminate degradation|g__Faecalibacterium.s__Faecalibacterium_prausnitzii	2.17313e-05	0.7	0.05	70.3366	1.54213	Simmental < Angus	0.0219251	-5.51128	0.000229246
GLCMANNANAUT-PWY: superpathway of N-acetylglucosamine, N-acetylmannosamine and N-acetylneuraminate degradation|g__Roseburia.s__Roseburia_inulinivorans	0.00958437	0.3	0	9.78249	0	Simmental < Angus	0	#NAME?	0.0382327
PWY-4041: &gamma;-glutamyl cycle|g__Turicibacter.s__Turicibacter_sanguinis	1.94055e-05	0.95	0.7	115.317	23.7835	Simmental < Angus	0.206244	-2.27757	0.000207713
PWY-2942: L-lysine biosynthesis III	3.93771e-08	1	1	3816.36	1113.79	Simmental < Angus	0.291847	-1.77672	3.6853e-06
GLUCARDEG-PWY: D-glucarate degradation I|g__Escherichia.s__Escherichia_coli	0.614695	0.1	0.05	4.92241	18.863	Simmental <= Angus	3.83206	1.93812	0.656994
PWY-5484: glycolysis II (from fructose 6-phosphate)	3.93771e-08	1	1	2519.32	770.089	Simmental < Angus	0.305674	-1.70994	3.6853e-06
GLUCARGALACTSUPER-PWY: superpathway of D-glucarate and D-galactarate degradation|g__Escherichia.s__Escherichia_coli	1	0.1	0.1	6.50785	34.026	Angus <=> Simmental	5.22845	2.38638	1
UDPNAGSYN-PWY: UDP-N-acetyl-D-glucosamine biosynthesis I	3.93771e-08	1	1	2735.69	693.315	Simmental < Angus	0.253433	-1.98032	3.6853e-06
GLUCONEO-PWY: gluconeogenesis I|g__Bacteroides.s__Bacteroides_fragilis	0.342112	0.05	0	0.941883	0	Simmental <= Angus	0	#NAME?	0.392183
GLUCONEO-PWY: gluconeogenesis I|g__Escherichia.s__Escherichia_coli	0.614695	0.1	0.05	4.21787	23.7948	Simmental <= Angus	5.64144	2.49606	0.656994
PWY-6737: starch degradation V	5.08391e-08	1	1	3695.56	1094.08	Simmental < Angus	0.296052	-1.75608	4.63907e-06
GLUCOSE1PMETAB-PWY: glucose and glucose-1-phosphate degradation|g__Bifidobacterium.s__Bifidobacterium_longum	0.342112	0.05	0	2.69613	0	Simmental <= Angus	0	#NAME?	0.392183
GLUCOSE1PMETAB-PWY: glucose and glucose-1-phosphate degradation|g__Bifidobacterium.s__Bifidobacterium_merycicum	0.310517	0.35	0.2	31.115	8.16629	Simmental <= Angus	0.262456	-1.92985	0.392183
GLUCOSE1PMETAB-PWY: glucose and glucose-1-phosphate degradation|g__Escherichia.s__Escherichia_coli	1	0.1	0.1	3.28225	22.6938	Angus <=> Simmental	6.91409	2.78954	1
PWY-7198: pyrimidine deoxyribonucleotides de novo biosynthesis IV	6.5319e-08	1	1	1048.16	278.549	Simmental < Angus	0.26575	-1.91186	5.81499e-06
GLUCUROCAT-PWY: superpathway of &beta;-D-glucuronosides degradation|g__Escherichia.s__Escherichia_coli	1	0.05	0.05	0.765308	10.2081	Angus <=> Simmental	13.3386	3.73753	1
GLUCUROCAT-PWY: superpathway of &beta;-D-glucuronosides degradation|g__Faecalibacterium.s__Faecalibacterium_prausnitzii	0.00208508	0.4	0	16.4327	0	Simmental < Angus	0	#NAME?	0.0105702
FASYN-INITIAL-PWY: superpathway of fatty acid biosynthesis initiation (E. coli)|g__Roseburia.s__Roseburia_sp_499	0.342112	0.05	0	0.627274	0	Simmental <= Angus	0	#NAME?	0.392183
GLUDEG-I-PWY: GABA shunt|g__Escherichia.s__Escherichia_coli	1	0.05	0.05	1.22041	2.55834	Angus <=> Simmental	2.0963	1.06785	1
PWY-6609: adenine and adenosine salvage III	8.34116e-08	1	1	3666.44	2216.82	Simmental < Angus	0.604623	-0.725892	7.08029e-06
GLUTORN-PWY: L-ornithine biosynthesis I|g__Alistipes.s__Alistipes_finegoldii	0.342112	0.05	0	35.7529	0	Simmental <= Angus	0	#NAME?	0.392183
GLUTORN-PWY: L-ornithine biosynthesis I|g__Anaerostipes.s__Anaerostipes_sp_992a	0.342112	0	0.05	0	1.73747	Angus <= Simmental	Inf	Inf	0.392183
GLUTORN-PWY: L-ornithine biosynthesis I|g__Bifidobacterium.s__Bifidobacterium_adolescentis	0.275281	0.05	0.15	0.104822	6.00241	Angus <= Simmental	57.2629	5.83953	0.392183
GLUTORN-PWY: L-ornithine biosynthesis I|g__Bifidobacterium.s__Bifidobacterium_criceti	0.00135912	0.55	0.05	21.2101	3.02193	Simmental < Angus	0.142476	-2.81121	0.00765551
GLUTORN-PWY: L-ornithine biosynthesis I|g__Bifidobacterium.s__Bifidobacterium_longum	0.342112	0.05	0	1.82962	0	Simmental <= Angus	0	#NAME?	0.392183
GLUTORN-PWY: L-ornithine biosynthesis I|g__Bifidobacterium.s__Bifidobacterium_merycicum	0.483491	0.35	0.25	31.1097	7.19312	Simmental <= Angus	0.231218	-2.11268	0.547376
GLUTORN-PWY: L-ornithine biosynthesis I|g__Bifidobacterium.s__Bifidobacterium_pseudocatenulatum	0.342112	0.05	0	1.80363	0	Simmental <= Angus	0	#NAME?	0.392183
GLUTORN-PWY: L-ornithine biosynthesis I|g__Bifidobacterium.s__Bifidobacterium_pseudolongum	1.71768e-05	0.9	0.75	1101.78	81.1836	Simmental < Angus	0.0736842	-3.7625	0.000190563
GLUTORN-PWY: L-ornithine biosynthesis I|g__Bifidobacterium.s__Bifidobacterium_ruminantium	0.275154	0.3	0.15	15.1004	2.63577	Simmental <= Angus	0.174549	-2.5183	0.392183
GLUTORN-PWY: L-ornithine biosynthesis I|g__Blautia.s__Blautia_obeum	0.00958437	0.3	0	4.48436	0	Simmental < Angus	0	#NAME?	0.0382327
GLUTORN-PWY: L-ornithine biosynthesis I|g__Blautia.s__Blautia_wexlerae	0.342112	0.05	0	0.794982	0	Simmental <= Angus	0	#NAME?	0.392183
GLUTORN-PWY: L-ornithine biosynthesis I|g__Blautia.s__Ruminococcus_torques	0.000930298	0.45	0	45.6511	0	Simmental < Angus	0	#NAME?	0.00538128
GLUTORN-PWY: L-ornithine biosynthesis I|g__Butyrivibrio.s__Butyrivibrio_crossotus	0.342112	0.05	0	0.332358	0	Simmental <= Angus	0	#NAME?	0.392183
GLUTORN-PWY: L-ornithine biosynthesis I|g__Clostridium.s__Clostridium_sp_CAG_964	0.342112	0.05	0	2.19206	0	Simmental <= Angus	0	#NAME?	0.392183
GLUTORN-PWY: L-ornithine biosynthesis I|g__Coprococcus.s__Coprococcus_catus	3.50549e-07	0.85	0	28.4788	0	Simmental < Angus	0	#NAME?	1.33282e-05
GLUTORN-PWY: L-ornithine biosynthesis I|g__Coprococcus.s__Coprococcus_comes	0.00958437	0.3	0	14.6126	0	Simmental < Angus	0	#NAME?	0.0382327
GLUTORN-PWY: L-ornithine biosynthesis I|g__Dorea.s__Dorea_formicigenerans	0.00958437	0.3	0	6.12858	0	Simmental < Angus	0	#NAME?	0.0382327
GLUTORN-PWY: L-ornithine biosynthesis I|g__Dorea.s__Dorea_longicatena	0.162587	0.1	0	2.15004	0	Simmental <= Angus	0	#NAME?	0.356422
GLUTORN-PWY: L-ornithine biosynthesis I|g__Escherichia.s__Escherichia_coli	1	0.1	0.1	6.46076	26.019	Angus <=> Simmental	4.02724	2.00979	1
GLUTORN-PWY: L-ornithine biosynthesis I|g__Faecalibacterium.s__Faecalibacterium_prausnitzii	2.96434e-06	0.8	0.05	160.105	4.16251	Simmental < Angus	0.0259986	-5.26542	5.29514e-05
GLUTORN-PWY: L-ornithine biosynthesis I|g__Gemmiger.s__Gemmiger_formicilis	0.00958437	0.3	0	5.30156	0	Simmental < Angus	0	#NAME?	0.0382327
GLUTORN-PWY: L-ornithine biosynthesis I|g__Lachnospiraceae_unclassified.s__Eubacterium_rectale	3.30765e-06	0.75	0	29.6393	0	Simmental < Angus	0	#NAME?	5.29514e-05
GLUTORN-PWY: L-ornithine biosynthesis I|g__Lactobacillus.s__Lactobacillus_mucosae	0.342112	0.05	0	8.93008	0	Simmental <= Angus	0	#NAME?	0.392183
GLUTORN-PWY: L-ornithine biosynthesis I|g__Methanobrevibacter.s__Methanobrevibacter_millerae	0.342112	0.05	0	0.704237	0	Simmental <= Angus	0	#NAME?	0.392183
GLUTORN-PWY: L-ornithine biosynthesis I|g__Methanobrevibacter.s__Methanobrevibacter_thaueri	0.342112	0	0.05	0	0.634979	Angus <= Simmental	Inf	Inf	0.392183
GLUTORN-PWY: L-ornithine biosynthesis I|g__Phyllobacterium.s__Phyllobacterium_myrsinacearum	0.0401613	0.2	0	119.891	0	Simmental < Angus	0	#NAME?	0.126697
GLUTORN-PWY: L-ornithine biosynthesis I|g__Pseudoscardovia.s__Pseudoscardovia_radai	0.342112	0.05	0	0.457803	0	Simmental <= Angus	0	#NAME?	0.392183
GLUTORN-PWY: L-ornithine biosynthesis I|g__Pseudoscardovia.s__Pseudoscardovia_suis	0.342112	0.05	0	0.629664	0	Simmental <= Angus	0	#NAME?	0.392183
GLUTORN-PWY: L-ornithine biosynthesis I|g__Roseburia.s__Roseburia_faecis	0.162587	0.1	0	0.827033	0	Simmental <= Angus	0	#NAME?	0.356422
GLUTORN-PWY: L-ornithine biosynthesis I|g__Roseburia.s__Roseburia_inulinivorans	0.080631	0.15	0	3.90232	0	Simmental <= Angus	0	#NAME?	0.223805
GLUTORN-PWY: L-ornithine biosynthesis I|g__Roseburia.s__Roseburia_sp_499	0.162587	0.1	0	1.31242	0	Simmental <= Angus	0	#NAME?	0.356422
GLUTORN-PWY: L-ornithine biosynthesis I|g__Roseburia.s__Roseburia_sp_831b	0.162587	0.1	0	1.54615	0	Simmental <= Angus	0	#NAME?	0.356422
GLUTORN-PWY: L-ornithine biosynthesis I|g__Ruminococcaceae_unclassified.s__Ruminococcaceae_bacterium_P7	0.670538	0.2	0.25	4.21694	5.71236	Angus <= Simmental	1.35462	0.437891	0.710852
GLUTORN-PWY: L-ornithine biosynthesis I|g__Ruminococcaceae_unclassified.s__Ruminococcaceae_bacterium_YAD3003	0.342112	0	0.05	0	4.89754	Angus <= Simmental	Inf	Inf	0.392183
GLUTORN-PWY: L-ornithine biosynthesis I|g__Ruminococcus.s__Ruminococcus_bromii	0.162587	0.1	0	1.24473	0	Simmental <= Angus	0	#NAME?	0.356422
GLUTORN-PWY: L-ornithine biosynthesis I|g__Ruminococcus.s__Ruminococcus_callidus	0.342112	0.05	0	0.598137	0	Simmental <= Angus	0	#NAME?	0.392183
GLUTORN-PWY: L-ornithine biosynthesis I|g__Sarcina.s__Sarcina_sp_DSM_11001	0.342112	0	0.05	0	0.503815	Angus <= Simmental	Inf	Inf	0.392183
GLUTORN-PWY: L-ornithine biosynthesis I|g__Sphingomonas.s__Sphingomonas_sp_FARSPH	0.00958437	0.3	0	142.712	0	Simmental < Angus	0	#NAME?	0.0382327
GLUTORN-PWY: L-ornithine biosynthesis I|g__Streptococcus.s__Streptococcus_infantarius	0.342112	0.05	0	0.447115	0	Simmental <= Angus	0	#NAME?	0.392183
GLUTORN-PWY: L-ornithine biosynthesis I|g__Treponema.s__Treponema_saccharophilum	0.342112	0	0.05	0	5.2303	Angus <= Simmental	Inf	Inf	0.392183
PWY-6703: preQ0 biosynthesis	1.0606e-07	1	1	1277.56	321.164	Simmental < Angus	0.251388	-1.99202	8.79816e-06
GLYCOCAT-PWY: glycogen degradation I|g__Bifidobacterium.s__Bifidobacterium_longum	0.342112	0.05	0	2.63445	0	Simmental <= Angus	0	#NAME?	0.392183
GLYCOCAT-PWY: glycogen degradation I|g__Bifidobacterium.s__Bifidobacterium_merycicum	0.112206	0.55	0.25	36.5105	9.51288	Simmental <= Angus	0.260552	-1.94036	0.297208
GLYCOCAT-PWY: glycogen degradation I|g__Escherichia.s__Escherichia_coli	1	0.05	0.05	1.83503	22.7586	Angus <=> Simmental	12.4023	3.63254	1
ANAEROFRUCAT-PWY: homolactic fermentation	1.68912e-07	1	1	1792.91	503.328	Simmental < Angus	0.280732	-1.83273	1.33282e-05
GLYCOGENSYNTH-PWY: glycogen biosynthesis I (from ADP-D-Glucose)|g__Anaerostipes.s__Anaerostipes_hadrus	0.080631	0.15	0	2.21826	0	Simmental <= Angus	0	#NAME?	0.223805
GLYCOGENSYNTH-PWY: glycogen biosynthesis I (from ADP-D-Glucose)|g__Bifidobacterium.s__Bifidobacterium_longum	0.342112	0.05	0	1.63482	0	Simmental <= Angus	0	#NAME?	0.392183
GLYCOGENSYNTH-PWY: glycogen biosynthesis I (from ADP-D-Glucose)|g__Bifidobacterium.s__Bifidobacterium_merycicum	0.175985	0.5	0.25	31.3933	8.75049	Simmental <= Angus	0.278738	-1.84302	0.384407
GLYCOGENSYNTH-PWY: glycogen biosynthesis I (from ADP-D-Glucose)|g__Blautia.s__Blautia_obeum	0.00958437	0.3	0	7.21633	0	Simmental < Angus	0	#NAME?	0.0382327
GLYCOGENSYNTH-PWY: glycogen biosynthesis I (from ADP-D-Glucose)|g__Blautia.s__Blautia_wexlerae	0.342112	0.05	0	1.25295	0	Simmental <= Angus	0	#NAME?	0.392183
GLYCOGENSYNTH-PWY: glycogen biosynthesis I (from ADP-D-Glucose)|g__Blautia.s__Ruminococcus_torques	0.000930298	0.45	0	16.807	0	Simmental < Angus	0	#NAME?	0.00538128
GLYCOGENSYNTH-PWY: glycogen biosynthesis I (from ADP-D-Glucose)|g__Clostridium.s__Clostridium_bornimense	0.000182834	0.7	0.15	16.0363	1.87869	Simmental < Angus	0.117153	-3.09354	0.00141386
GLYCOGENSYNTH-PWY: glycogen biosynthesis I (from ADP-D-Glucose)|g__Clostridium.s__Clostridium_perfringens	0.342112	0	0.05	0	6.56383	Angus <= Simmental	Inf	Inf	0.392183
GLYCOGENSYNTH-PWY: glycogen biosynthesis I (from ADP-D-Glucose)|g__Coprococcus.s__Coprococcus_catus	3.30765e-06	0.75	0	32.3062	0	Simmental < Angus	0	#NAME?	5.29514e-05
GLYCOGENSYNTH-PWY: glycogen biosynthesis I (from ADP-D-Glucose)|g__Coprococcus.s__Coprococcus_comes	0.000401357	0.5	0	26.9446	0	Simmental < Angus	0	#NAME?	0.00281722
GLYCOGENSYNTH-PWY: glycogen biosynthesis I (from ADP-D-Glucose)|g__Dorea.s__Dorea_formicigenerans	0.00453206	0.35	0	12.7224	0	Simmental < Angus	0	#NAME?	0.0206517
GLYCOGENSYNTH-PWY: glycogen biosynthesis I (from ADP-D-Glucose)|g__Dorea.s__Dorea_longicatena	0.0401613	0.2	0	10.1826	0	Simmental < Angus	0	#NAME?	0.126697
GLYCOGENSYNTH-PWY: glycogen biosynthesis I (from ADP-D-Glucose)|g__Escherichia.s__Escherichia_coli	0.614695	0.1	0.05	4.18912	20.3165	Simmental <= Angus	4.84983	2.27793	0.656994
GLYCOGENSYNTH-PWY: glycogen biosynthesis I (from ADP-D-Glucose)|g__Eubacterium.s__Eubacterium_hallii	0.342112	0.05	0	0.704666	0	Simmental <= Angus	0	#NAME?	0.392183
GLYCOGENSYNTH-PWY: glycogen biosynthesis I (from ADP-D-Glucose)|g__Faecalibacterium.s__Faecalibacterium_prausnitzii	2.68171e-06	0.85	0.1	146.773	5.84982	Simmental < Angus	0.0398561	-4.64905	5.29514e-05
GLYCOGENSYNTH-PWY: glycogen biosynthesis I (from ADP-D-Glucose)|g__Fusicatenibacter.s__Fusicatenibacter_saccharivorans	0.342112	0.05	0	0.661873	0	Simmental <= Angus	0	#NAME?	0.392183
GLYCOGENSYNTH-PWY: glycogen biosynthesis I (from ADP-D-Glucose)|g__Lactobacillus.s__Lactobacillus_mucosae	0.342112	0.05	0	7.98605	0	Simmental <= Angus	0	#NAME?	0.392183
GLYCOGENSYNTH-PWY: glycogen biosynthesis I (from ADP-D-Glucose)|g__Lactobacillus.s__Lactobacillus_ruminis	0.342112	0.05	0	4.57841	0	Simmental <= Angus	0	#NAME?	0.392183
GLYCOGENSYNTH-PWY: glycogen biosynthesis I (from ADP-D-Glucose)|g__Romboutsia.s__Romboutsia_ilealis	0.105856	0.65	0.45	30.7031	12.8529	Simmental <= Angus	0.418619	-1.25629	0.284517
GLYCOGENSYNTH-PWY: glycogen biosynthesis I (from ADP-D-Glucose)|g__Roseburia.s__Roseburia_faecis	0.162587	0.1	0	1.60455	0	Simmental <= Angus	0	#NAME?	0.356422
GLYCOGENSYNTH-PWY: glycogen biosynthesis I (from ADP-D-Glucose)|g__Roseburia.s__Roseburia_inulinivorans	0.00453206	0.35	0	9.32612	0	Simmental < Angus	0	#NAME?	0.0206517
PWY-6608: guanosine nucleotides degradation III|g__Turicibacter.s__Turicibacter_sanguinis	2.26992e-05	0.95	0.65	154.203	26.6473	Simmental < Angus	0.172806	-2.53277	0.00023808
PWY-5100: pyruvate fermentation to acetate and lactate II	1.68912e-07	1	1	1045.82	301.373	Simmental < Angus	0.288168	-1.79502	1.33282e-05
GLYCOL-GLYOXDEG-PWY: superpathway of glycol metabolism and degradation|g__Escherichia.s__Escherichia_coli	1	0.05	0.05	0.822669	9.09728	Angus <=> Simmental	11.0583	3.46705	1
PWY-1042: glycolysis IV	2.11714e-07	1	1	3338.92	2041.27	Simmental < Angus	0.611356	-0.709916	1.33282e-05
GLYCOLYSIS-E-D: superpathway of glycolysis and the Entner-Doudoroff pathway|g__Escherichia.s__Escherichia_coli	0.614695	0.1	0.05	4.75286	25.1918	Simmental <= Angus	5.30034	2.40609	0.656994
RIBOSYN2-PWY: flavin biosynthesis I (bacteria and plants)	2.11714e-07	1	0.95	1577.68	277.52	Simmental < Angus	0.175904	-2.50714	1.33282e-05
GLYCOLYSIS-TCA-GLYOX-BYPASS: superpathway of glycolysis, pyruvate dehydrogenase, TCA, and glyoxylate bypass|g__Escherichia.s__Escherichia_coli	0.614695	0.1	0.05	6.33319	26.2116	Simmental <= Angus	4.13877	2.0492	0.656994
PWY-2941: L-lysine biosynthesis II	2.64352e-07	1	1	762.223	220.157	Simmental < Angus	0.288835	-1.79168	1.33282e-05
GLYCOLYSIS: glycolysis I (from glucose 6-phosphate)|g__Bacteroides.s__Bacteroides_fragilis	0.342112	0.05	0	0.816522	0	Simmental <= Angus	0	#NAME?	0.392183
GLYCOLYSIS: glycolysis I (from glucose 6-phosphate)|g__Escherichia.s__Escherichia_coli	0.614695	0.1	0.05	6.9343	31.1383	Simmental <= Angus	4.49048	2.16687	0.656994
PWY-3001: superpathway of L-isoleucine biosynthesis I	2.64352e-07	1	1	2186.56	946.553	Simmental < Angus	0.432897	-1.20791	1.33282e-05
GLYOXYLATE-BYPASS: glyoxylate cycle|g__Escherichia.s__Escherichia_coli	1	0.1	0.1	6.65863	20.6487	Angus <=> Simmental	3.10104	1.63275	1
PWY-5667: CDP-diacylglycerol biosynthesis I	2.64352e-07	1	1	1744.18	371.273	Simmental < Angus	0.212863	-2.232	1.33282e-05
GOLPDLCAT-PWY: superpathway of glycerol degradation to 1,3-propanediol|g__Anaerostipes.s__Anaerostipes_hadrus	0.162587	0.1	0	0.933944	0	Simmental <= Angus	0	#NAME?	0.356422
GOLPDLCAT-PWY: superpathway of glycerol degradation to 1,3-propanediol|g__Blautia.s__Ruminococcus_torques	0.019799	0.25	0	4.72466	0	Simmental < Angus	0	#NAME?	0.0698816
PWY0-1319: CDP-diacylglycerol biosynthesis II	2.64352e-07	1	1	1744.18	371.273	Simmental < Angus	0.212863	-2.232	1.33282e-05
HCAMHPDEG-PWY: 3-phenylpropanoate and 3-(3-hydroxyphenyl)propanoate degradation to 2-hydroxypentadienoate|g__Escherichia.s__Escherichia_coli	0.614695	0.1	0.05	4.43608	16.1516	Simmental <= Angus	3.64095	1.86432	0.656994
PWY-6700: queuosine biosynthesis I (de novo)	3.28641e-07	1	1	4274.96	2596.89	Simmental < Angus	0.607465	-0.719128	1.33282e-05
HEME-BIOSYNTHESIS-II: heme b biosynthesis I (aerobic)|g__Escherichia.s__Escherichia_coli	0.614695	0.1	0.05	4.32763	22.5061	Simmental <= Angus	5.20054	2.37866	0.656994
HEME-BIOSYNTHESIS-II: heme b biosynthesis I (aerobic)|g__Phyllobacterium.s__Phyllobacterium_myrsinacearum	0.019799	0.25	0	109.568	0	Simmental < Angus	0	#NAME?	0.0698816
HEME-BIOSYNTHESIS-II: heme b biosynthesis I (aerobic)|g__Sphingomonas.s__Sphingomonas_sp_FARSPH	0.019799	0.25	0	144.944	0	Simmental < Angus	0	#NAME?	0.0698816
PWY-7221: guanosine ribonucleotides de novo biosynthesis	3.28641e-07	1	1	4702.55	2140.99	Simmental < Angus	0.455282	-1.13517	1.33282e-05
HEMESYN2-PWY: heme b biosynthesis II (oxygen-independent)|g__Escherichia.s__Escherichia_coli	1	0.1	0.1	5.84268	26.8946	Angus <=> Simmental	4.60312	2.20261	1
HEMESYN2-PWY: heme b biosynthesis II (oxygen-independent)|g__Sphingomonas.s__Sphingomonas_sp_FARSPH	0.000930298	0.45	0	159.214	0	Simmental < Angus	0	#NAME?	0.00538128
PWY0-1586: peptidoglycan maturation (meso-diaminopimelate containing)	3.28641e-07	1	0.95	1487.08	407.952	Simmental < Angus	0.274332	-1.86601	1.33282e-05
HEXITOLDEGSUPER-PWY: superpathway of hexitol degradation (bacteria)|g__Escherichia.s__Escherichia_coli	0.614695	0.1	0.05	5.92733	28.0799	Simmental <= Angus	4.73736	2.24408	0.656994
GLUCONEO-PWY: gluconeogenesis I	4.07134e-07	1	0.95	1730.47	717.625	Simmental < Angus	0.414698	-1.26987	1.50105e-05
HISDEG-PWY: L-histidine degradation I|g__Alistipes.s__Alistipes_finegoldii	0.342112	0.05	0	18.9491	0	Simmental <= Angus	0	#NAME?	0.392183
HISDEG-PWY: L-histidine degradation I|g__Alistipes.s__Alistipes_shahii	0.342112	0.05	0	9.99748	0	Simmental <= Angus	0	#NAME?	0.392183
HISDEG-PWY: L-histidine degradation I|g__Bacteroides.s__Bacteroides_dorei	0.342112	0.05	0	1.14339	0	Simmental <= Angus	0	#NAME?	0.392183
HISDEG-PWY: L-histidine degradation I|g__Bacteroides.s__Bacteroides_massiliensis	0.342112	0	0.05	0	3.92601	Angus <= Simmental	Inf	Inf	0.392183
HISDEG-PWY: L-histidine degradation I|g__Bacteroides.s__Bacteroides_sartorii	0.162587	0	0.1	0	4.13757	Angus <= Simmental	Inf	Inf	0.356422
HISDEG-PWY: L-histidine degradation I|g__Bacteroides.s__Bacteroides_stercoris	0.162587	0	0.1	0	0.971901	Angus <= Simmental	Inf	Inf	0.356422
HISDEG-PWY: L-histidine degradation I|g__Bacteroides.s__Bacteroides_uniformis	0.0243392	0.45	0.1	8.23537	6.2341	Simmental < Angus	0.756991	-0.401652	0.0848502
HISDEG-PWY: L-histidine degradation I|g__Bacteroides.s__Bacteroides_vulgatus	0.0854077	0.35	0.1	5.23426	7.07984	Simmental <= Angus	1.3526	0.43573	0.235452
HISDEG-PWY: L-histidine degradation I|g__Bacteroides.s__Bacteroides_xylanisolvens	0.228262	0.25	0.1	2.31304	1.0731	Simmental <= Angus	0.463935	-1.10801	0.392183
HISDEG-PWY: L-histidine degradation I|g__Butyricimonas.s__Butyricimonas_virosa	0.342112	0	0.05	0	0.705957	Angus <= Simmental	Inf	Inf	0.392183
HISDEG-PWY: L-histidine degradation I|g__Eubacterium.s__Eubacterium_sp_68_3_10	0.342112	0.05	0	1.02368	0	Simmental <= Angus	0	#NAME?	0.392183
HISDEG-PWY: L-histidine degradation I|g__Ochrobactrum.s__Ochrobactrum_pituitosum	0.342112	0	0.05	0	0.0673617	Angus <= Simmental	Inf	Inf	0.392183
HISDEG-PWY: L-histidine degradation I|g__Ochrobactrum.s__Ochrobactrum_thiophenivorans	0.342112	0	0.05	0	0.247344	Angus <= Simmental	Inf	Inf	0.392183
HISDEG-PWY: L-histidine degradation I|g__Phyllobacterium.s__Phyllobacterium_myrsinacearum	0.019799	0.25	0	119.024	0	Simmental < Angus	0	#NAME?	0.0698816
HISDEG-PWY: L-histidine degradation I|g__Prevotella.s__Prevotella_sp_CAG_1031	0.162587	0.1	0	1.63067	0	Simmental <= Angus	0	#NAME?	0.356422
HISDEG-PWY: L-histidine degradation I|g__Prevotella.s__Prevotella_sp_CAG_1092	3.50549e-07	0.85	0	70.3149	0	Simmental < Angus	0	#NAME?	1.33282e-05
HISDEG-PWY: L-histidine degradation I|g__Prevotella.s__Prevotella_sp_CAG_520	3.50549e-07	0.85	0	259.74	0	Simmental < Angus	0	#NAME?	1.33282e-05
HISDEG-PWY: L-histidine degradation I|g__Prevotella.s__Prevotella_stercorea	9.42883e-06	0.7	0	6.39548	0	Simmental < Angus	0	#NAME?	0.000117498
HISDEG-PWY: L-histidine degradation I|g__Selenomonas.s__Selenomonas_ruminantium	0.162587	0.1	0	1.37954	0	Simmental <= Angus	0	#NAME?	0.356422
PYRIDNUCSYN-PWY: NAD de novo biosynthesis I (from aspartate)	4.07134e-07	1	1	1630.22	649.943	Simmental < Angus	0.398685	-1.32668	1.50105e-05
HISTSYN-PWY: L-histidine biosynthesis|g__Alistipes.s__Alistipes_finegoldii	0.342112	0.05	0	38.6648	0	Simmental <= Angus	0	#NAME?	0.392183
HISTSYN-PWY: L-histidine biosynthesis|g__Alistipes.s__Alistipes_shahii	0.342112	0.05	0	7.62932	0	Simmental <= Angus	0	#NAME?	0.392183
HISTSYN-PWY: L-histidine biosynthesis|g__Bacteroides.s__Bacteroides_caccae	0.342112	0.05	0	0.692733	0	Simmental <= Angus	0	#NAME?	0.392183
HISTSYN-PWY: L-histidine biosynthesis|g__Bacteroides.s__Bacteroides_coprophilus	0.179728	0.2	0.05	10.4773	6.71514	Simmental <= Angus	0.640922	-0.64178	0.391179
HISTSYN-PWY: L-histidine biosynthesis|g__Bacteroides.s__Bacteroides_dorei	0.342112	0.05	0	1.47009	0	Simmental <= Angus	0	#NAME?	0.392183
HISTSYN-PWY: L-histidine biosynthesis|g__Bacteroides.s__Bacteroides_fragilis	0.342112	0.05	0	1.30293	0	Simmental <= Angus	0	#NAME?	0.392183
HISTSYN-PWY: L-histidine biosynthesis|g__Bacteroides.s__Bacteroides_massiliensis	0.342112	0	0.05	0	4.04161	Angus <= Simmental	Inf	Inf	0.392183
HISTSYN-PWY: L-histidine biosynthesis|g__Bacteroides.s__Bacteroides_sartorii	0.162587	0	0.1	0	2.87912	Angus <= Simmental	Inf	Inf	0.356422
HISTSYN-PWY: L-histidine biosynthesis|g__Bacteroides.s__Bacteroides_stercoris	0.342112	0	0.05	0	0.523006	Angus <= Simmental	Inf	Inf	0.392183
HISTSYN-PWY: L-histidine biosynthesis|g__Bacteroides.s__Bacteroides_uniformis	0.0168832	0.45	0.1	12.5427	6.64785	Simmental < Angus	0.530016	-0.915891	0.0653485
HISTSYN-PWY: L-histidine biosynthesis|g__Bacteroides.s__Bacteroides_vulgatus	0.395893	0.2	0.1	4.80368	7.86623	Simmental <= Angus	1.63754	0.711533	0.451002
HISTSYN-PWY: L-histidine biosynthesis|g__Bacteroides.s__Bacteroides_xylanisolvens	0.937886	0.1	0.1	0.906882	1.81109	Angus <= Simmental	1.99705	0.99787	0.97864
HISTSYN-PWY: L-histidine biosynthesis|g__Bifidobacterium.s__Bifidobacterium_adolescentis	0.342112	0	0.05	0	7.75875	Angus <= Simmental	Inf	Inf	0.392183
HISTSYN-PWY: L-histidine biosynthesis|g__Bifidobacterium.s__Bifidobacterium_criceti	0.011278	0.4	0.05	23.4349	2.81972	Simmental < Angus	0.120321	-3.05503	0.0446473
HISTSYN-PWY: L-histidine biosynthesis|g__Bifidobacterium.s__Bifidobacterium_longum	0.342112	0.05	0	0.901428	0	Simmental <= Angus	0	#NAME?	0.392183
HISTSYN-PWY: L-histidine biosynthesis|g__Bifidobacterium.s__Bifidobacterium_merycicum	0.146554	0.3	0.1	27.8676	4.63932	Simmental <= Angus	0.166478	-2.5866	0.356422
HISTSYN-PWY: L-histidine biosynthesis|g__Bifidobacterium.s__Bifidobacterium_pseudocatenulatum	0.342112	0.05	0	2.09564	0	Simmental <= Angus	0	#NAME?	0.392183
HISTSYN-PWY: L-histidine biosynthesis|g__Bifidobacterium.s__Bifidobacterium_pseudolongum	1.67415e-05	0.9	0.7	1140.8	88.6841	Simmental < Angus	0.0777385	-3.68523	0.000190563
HISTSYN-PWY: L-histidine biosynthesis|g__Bifidobacterium.s__Bifidobacterium_ruminantium	0.930612	0.15	0.15	17.98	7.76524	Simmental <= Angus	0.431882	-1.21129	0.971604
HISTSYN-PWY: L-histidine biosynthesis|g__Blautia.s__Blautia_obeum	0.342112	0.05	0	1.35403	0	Simmental <= Angus	0	#NAME?	0.392183
HISTSYN-PWY: L-histidine biosynthesis|g__Blautia.s__Ruminococcus_torques	0.080631	0.15	0	10.7791	0	Simmental <= Angus	0	#NAME?	0.223805
HISTSYN-PWY: L-histidine biosynthesis|g__Campylobacter.s__Campylobacter_lanienae	0.342112	0	0.05	0	0.551614	Angus <= Simmental	Inf	Inf	0.392183
HISTSYN-PWY: L-histidine biosynthesis|g__Clostridium.s__Clostridium_bornimense	0.0147263	0.35	0.05	8.4336	0.605755	Simmental < Angus	0.0718264	-3.79934	0.0574876
HISTSYN-PWY: L-histidine biosynthesis|g__Clostridium.s__Clostridium_sp_CAG_964	0.342112	0.05	0	1.75612	0	Simmental <= Angus	0	#NAME?	0.392183
HISTSYN-PWY: L-histidine biosynthesis|g__Coprococcus.s__Coprococcus_catus	3.30765e-06	0.75	0	27.7503	0	Simmental < Angus	0	#NAME?	5.29514e-05
HISTSYN-PWY: L-histidine biosynthesis|g__Dorea.s__Dorea_formicigenerans	0.0401613	0.2	0	3.75487	0	Simmental < Angus	0	#NAME?	0.126697
HISTSYN-PWY: L-histidine biosynthesis|g__Escherichia.s__Escherichia_coli	1	0.05	0.05	2.16659	13.6677	Angus <=> Simmental	6.30837	2.65727	1
HISTSYN-PWY: L-histidine biosynthesis|g__Faecalibacterium.s__Faecalibacterium_prausnitzii	2.96434e-06	0.8	0.05	129.369	2.86227	Simmental < Angus	0.0221249	-5.49819	5.29514e-05
HISTSYN-PWY: L-histidine biosynthesis|g__Lactobacillus.s__Lactobacillus_mucosae	0.342112	0.05	0	8.74548	0	Simmental <= Angus	0	#NAME?	0.392183
HISTSYN-PWY: L-histidine biosynthesis|g__Lactobacillus.s__Lactobacillus_ruminis	1	0.05	0.05	5.17085	0.787238	Simmental <=> Angus	0.152245	-2.71553	1
HISTSYN-PWY: L-histidine biosynthesis|g__Methanobrevibacter.s__Methanobrevibacter_millerae	0.342112	0.05	0	0.409141	0	Simmental <= Angus	0	#NAME?	0.392183
HISTSYN-PWY: L-histidine biosynthesis|g__Parabacteroides.s__Parabacteroides_sp_CAG_409	3.30765e-06	0.75	0	41.8466	0	Simmental < Angus	0	#NAME?	5.29514e-05
HISTSYN-PWY: L-histidine biosynthesis|g__Phyllobacterium.s__Phyllobacterium_myrsinacearum	0.080631	0.15	0	141.47	0	Simmental <= Angus	0	#NAME?	0.223805
HISTSYN-PWY: L-histidine biosynthesis|g__Prevotella.s__Prevotella_copri	9.42883e-06	0.7	0	111.545	0	Simmental < Angus	0	#NAME?	0.000117498
HISTSYN-PWY: L-histidine biosynthesis|g__Prevotella.s__Prevotella_sp_AM42_24	0.162587	0.1	0	0.706513	0	Simmental <= Angus	0	#NAME?	0.356422
HISTSYN-PWY: L-histidine biosynthesis|g__Prevotella.s__Prevotella_sp_CAG_1092	1.10489e-06	0.8	0	84.9963	0	Simmental < Angus	0	#NAME?	2.74344e-05
HISTSYN-PWY: L-histidine biosynthesis|g__Prevotella.s__Prevotella_sp_CAG_279	0.00208508	0.4	0	32.0127	0	Simmental < Angus	0	#NAME?	0.0105702
HISTSYN-PWY: L-histidine biosynthesis|g__Prevotella.s__Prevotella_sp_P3_122	0.138124	0.2	0.05	5.4796	0.691157	Simmental <= Angus	0.126133	-2.98698	0.356422
HISTSYN-PWY: L-histidine biosynthesis|g__Prevotellaceae_unclassified.s__Prevotellaceae_bacterium_HUN156	0.342112	0	0.05	0	0.605364	Angus <= Simmental	Inf	Inf	0.392183
HISTSYN-PWY: L-histidine biosynthesis|g__Pseudoscardovia.s__Pseudoscardovia_suis	0.342112	0.05	0	0.468864	0	Simmental <= Angus	0	#NAME?	0.392183
HISTSYN-PWY: L-histidine biosynthesis|g__Roseburia.s__Roseburia_inulinivorans	0.019799	0.25	0	6.59866	0	Simmental < Angus	0	#NAME?	0.0698816
HISTSYN-PWY: L-histidine biosynthesis|g__Ruminococcaceae_unclassified.s__Ruminococcaceae_bacterium_P7	1	0.1	0.1	2.70748	1.41829	Angus <=> Simmental	0.523841	-0.932799	1
HISTSYN-PWY: L-histidine biosynthesis|g__Ruminococcaceae_unclassified.s__Ruminococcaceae_bacterium_YAD3003	0.342112	0	0.05	0	6.36742	Angus <= Simmental	Inf	Inf	0.392183
THRESYN-PWY: superpathway of L-threonine biosynthesis	4.07134e-07	1	1	1743.31	795.532	Simmental < Angus	0.456335	-1.13184	1.50105e-05
HOMOSER-METSYN-PWY: L-methionine biosynthesis I|g__Anaerostipes.s__Anaerostipes_hadrus	0.342112	0.05	0	0.514358	0	Simmental <= Angus	0	#NAME?	0.392183
HOMOSER-METSYN-PWY: L-methionine biosynthesis I|g__Blautia.s__Ruminococcus_torques	0.080631	0.15	0	3.72628	0	Simmental <= Angus	0	#NAME?	0.223805
HOMOSER-METSYN-PWY: L-methionine biosynthesis I|g__Coprococcus.s__Coprococcus_comes	0.00958437	0.3	0	13.1021	0	Simmental < Angus	0	#NAME?	0.0382327
HOMOSER-METSYN-PWY: L-methionine biosynthesis I|g__Escherichia.s__Escherichia_coli	0.614695	0.1	0.05	7.76229	27.1447	Simmental <= Angus	3.497	1.80612	0.656994
PWY-6121: 5-aminoimidazole ribonucleotide biosynthesis I	5.0237e-07	1	1	3647.47	1590.43	Simmental < Angus	0.436036	-1.19748	1.83365e-05
HSERMETANA-PWY: L-methionine biosynthesis III|g__Anaerostipes.s__Anaerostipes_hadrus	0.080631	0.15	0	2.56117	0	Simmental <= Angus	0	#NAME?	0.223805
HSERMETANA-PWY: L-methionine biosynthesis III|g__Bacteroides.s__Bacteroides_fragilis	0.342112	0.05	0	1.93921	0	Simmental <= Angus	0	#NAME?	0.392183
HSERMETANA-PWY: L-methionine biosynthesis III|g__Bifidobacterium.s__Bifidobacterium_adolescentis	0.342112	0	0.05	0	4.83424	Angus <= Simmental	Inf	Inf	0.392183
HSERMETANA-PWY: L-methionine biosynthesis III|g__Bifidobacterium.s__Bifidobacterium_criceti	0.00120979	0.55	0.05	30.4426	3.60699	Simmental < Angus	0.118485	-3.07722	0.00684609
HSERMETANA-PWY: L-methionine biosynthesis III|g__Bifidobacterium.s__Bifidobacterium_longum	0.342112	0.05	0	1.07247	0	Simmental <= Angus	0	#NAME?	0.392183
HSERMETANA-PWY: L-methionine biosynthesis III|g__Bifidobacterium.s__Bifidobacterium_merycicum	0.252958	0.45	0.25	39.1011	10.2008	Simmental <= Angus	0.260882	-1.93853	0.392183
HSERMETANA-PWY: L-methionine biosynthesis III|g__Bifidobacterium.s__Bifidobacterium_pseudolongum	1.71768e-05	0.9	0.75	1141.11	87.8898	Simmental < Angus	0.0770215	-3.69859	0.000190563
HSERMETANA-PWY: L-methionine biosynthesis III|g__Bifidobacterium.s__Bifidobacterium_ruminantium	0.461984	0.25	0.15	20.3412	9.67196	Simmental <= Angus	0.475486	-1.07252	0.523677
HSERMETANA-PWY: L-methionine biosynthesis III|g__Blautia.s__Blautia_obeum	0.162587	0.1	0	2.62158	0	Simmental <= Angus	0	#NAME?	0.356422
HSERMETANA-PWY: L-methionine biosynthesis III|g__Blautia.s__Blautia_wexlerae	0.342112	0.05	0	1.14486	0	Simmental <= Angus	0	#NAME?	0.392183
HSERMETANA-PWY: L-methionine biosynthesis III|g__Blautia.s__Ruminococcus_torques	0.0401613	0.2	0	9.98108	0	Simmental < Angus	0	#NAME?	0.126697
HSERMETANA-PWY: L-methionine biosynthesis III|g__Clostridium.s__Clostridium_bornimense	4.54648e-05	0.7	0.1	16.9613	1.00124	Simmental < Angus	0.0590311	-4.08238	0.000422359
HSERMETANA-PWY: L-methionine biosynthesis III|g__Coprococcus.s__Coprococcus_catus	3.50549e-07	0.85	0	34.9216	0	Simmental < Angus	0	#NAME?	1.33282e-05
HSERMETANA-PWY: L-methionine biosynthesis III|g__Coprococcus.s__Coprococcus_comes	0.00208508	0.4	0	12.753	0	Simmental < Angus	0	#NAME?	0.0105702
HSERMETANA-PWY: L-methionine biosynthesis III|g__Coprococcus.s__Coprococcus_eutactus	0.342112	0.05	0	1.68841	0	Simmental <= Angus	0	#NAME?	0.392183
HSERMETANA-PWY: L-methionine biosynthesis III|g__Dorea.s__Dorea_longicatena	0.00958437	0.3	0	13.1743	0	Simmental < Angus	0	#NAME?	0.0382327
HSERMETANA-PWY: L-methionine biosynthesis III|g__Fibrobacter.s__Fibrobacter_sp_UWH4	0.342112	0	0.05	0	0.59174	Angus <= Simmental	Inf	Inf	0.392183
HSERMETANA-PWY: L-methionine biosynthesis III|g__Lactobacillus.s__Lactobacillus_ruminis	0.342112	0.05	0	5.80766	0	Simmental <= Angus	0	#NAME?	0.392183
HSERMETANA-PWY: L-methionine biosynthesis III|g__Phyllobacterium.s__Phyllobacterium_myrsinacearum	0.019799	0.25	0	166.345	0	Simmental < Angus	0	#NAME?	0.0698816
HSERMETANA-PWY: L-methionine biosynthesis III|g__Pseudoscardovia.s__Pseudoscardovia_radai	0.342112	0.05	0	0.453371	0	Simmental <= Angus	0	#NAME?	0.392183
HSERMETANA-PWY: L-methionine biosynthesis III|g__Pseudoscardovia.s__Pseudoscardovia_suis	0.342112	0.05	0	0.855118	0	Simmental <= Angus	0	#NAME?	0.392183
HSERMETANA-PWY: L-methionine biosynthesis III|g__Roseburia.s__Roseburia_faecis	0.080631	0.15	0	1.8935	0	Simmental <= Angus	0	#NAME?	0.223805
HSERMETANA-PWY: L-methionine biosynthesis III|g__Treponema.s__Treponema_saccharophilum	0.342112	0	0.05	0	5.1624	Angus <= Simmental	Inf	Inf	0.392183
PWY-3841: folate transformations II (plants)	7.57117e-07	1	1	3941.94	2450.08	Simmental < Angus	0.621543	-0.686075	2.68299e-05
ILEUSYN-PWY: L-isoleucine biosynthesis I (from threonine)|g__Adlercreutzia.s__Adlercreutzia_equolifaciens	0.342112	0.05	0	0.753235	0	Simmental <= Angus	0	#NAME?	0.392183
ILEUSYN-PWY: L-isoleucine biosynthesis I (from threonine)|g__Anaerostipes.s__Anaerostipes_hadrus	0.162587	0.1	0	2.02341	0	Simmental <= Angus	0	#NAME?	0.356422
ILEUSYN-PWY: L-isoleucine biosynthesis I (from threonine)|g__Asaccharobacter.s__Asaccharobacter_celatus	0.342112	0.05	0	0.688865	0	Simmental <= Angus	0	#NAME?	0.392183
ILEUSYN-PWY: L-isoleucine biosynthesis I (from threonine)|g__Bacteroides.s__Bacteroides_caccae	0.342112	0.05	0	0.64417	0	Simmental <= Angus	0	#NAME?	0.392183
ILEUSYN-PWY: L-isoleucine biosynthesis I (from threonine)|g__Bacteroides.s__Bacteroides_fragilis	0.342112	0.05	0	1.76117	0	Simmental <= Angus	0	#NAME?	0.392183
ILEUSYN-PWY: L-isoleucine biosynthesis I (from threonine)|g__Bacteroides.s__Bacteroides_stercoris	0.162587	0	0.1	0	1.32757	Angus <= Simmental	Inf	Inf	0.356422
ILEUSYN-PWY: L-isoleucine biosynthesis I (from threonine)|g__Bacteroides.s__Bacteroides_uniformis	0.0117629	0.5	0.1	12.7765	5.85761	Simmental < Angus	0.458468	-1.12511	0.0465162
ILEUSYN-PWY: L-isoleucine biosynthesis I (from threonine)|g__Bacteroides.s__Bacteroides_xylanisolvens	0.446117	0.2	0.1	2.21764	1.50621	Simmental <= Angus	0.679195	-0.558102	0.506478
ILEUSYN-PWY: L-isoleucine biosynthesis I (from threonine)|g__Bifidobacterium.s__Bifidobacterium_adolescentis	1	0.05	0.05	0.455918	6.19729	Angus <=> Simmental	13.593	3.76479	1
ILEUSYN-PWY: L-isoleucine biosynthesis I (from threonine)|g__Bifidobacterium.s__Bifidobacterium_criceti	0.00264382	0.55	0.1	30.8729	3.88497	Simmental < Angus	0.125838	-2.99036	0.013201
ILEUSYN-PWY: L-isoleucine biosynthesis I (from threonine)|g__Bifidobacterium.s__Bifidobacterium_longum	0.342112	0.05	0	2.03098	0	Simmental <= Angus	0	#NAME?	0.392183
ILEUSYN-PWY: L-isoleucine biosynthesis I (from threonine)|g__Bifidobacterium.s__Bifidobacterium_merycicum	0.1395	0.5	0.25	45.2378	11.6267	Simmental <= Angus	0.257012	-1.96009	0.356422
ILEUSYN-PWY: L-isoleucine biosynthesis I (from threonine)|g__Bifidobacterium.s__Bifidobacterium_pseudocatenulatum	0.342112	0.05	0	3.06863	0	Simmental <= Angus	0	#NAME?	0.392183
ILEUSYN-PWY: L-isoleucine biosynthesis I (from threonine)|g__Bifidobacterium.s__Bifidobacterium_pseudolongum	1.89195e-05	0.9	0.7	1292.61	100.614	Simmental < Angus	0.0778378	-3.68338	0.000207376
ILEUSYN-PWY: L-isoleucine biosynthesis I (from threonine)|g__Bifidobacterium.s__Bifidobacterium_ruminantium	0.0827294	0.45	0.15	47.2937	19.8307	Simmental <= Angus	0.419309	-1.25391	0.228586
ILEUSYN-PWY: L-isoleucine biosynthesis I (from threonine)|g__Bifidobacterium.s__Bifidobacterium_thermophilum	0.342112	0.05	0	0.347877	0	Simmental <= Angus	0	#NAME?	0.392183
ILEUSYN-PWY: L-isoleucine biosynthesis I (from threonine)|g__Blautia.s__Blautia_obeum	0.000930298	0.45	0	13.0567	0	Simmental < Angus	0	#NAME?	0.00538128
ILEUSYN-PWY: L-isoleucine biosynthesis I (from threonine)|g__Blautia.s__Blautia_wexlerae	0.342112	0.05	0	1.56444	0	Simmental <= Angus	0	#NAME?	0.392183
ILEUSYN-PWY: L-isoleucine biosynthesis I (from threonine)|g__Blautia.s__Ruminococcus_torques	0.000930298	0.45	0	46.0775	0	Simmental < Angus	0	#NAME?	0.00538128
ILEUSYN-PWY: L-isoleucine biosynthesis I (from threonine)|g__Butyrivibrio.s__Butyrivibrio_crossotus	0.162587	0.1	0	1.54199	0	Simmental <= Angus	0	#NAME?	0.356422
ILEUSYN-PWY: L-isoleucine biosynthesis I (from threonine)|g__Clostridium.s__Clostridium_bornimense	0.000506656	0.6	0.1	17.0281	1.72109	Simmental < Angus	0.101073	-3.30653	0.00349583
ILEUSYN-PWY: L-isoleucine biosynthesis I (from threonine)|g__Coprococcus.s__Coprococcus_comes	0.00958437	0.3	0	19.3037	0	Simmental < Angus	0	#NAME?	0.0382327
ILEUSYN-PWY: L-isoleucine biosynthesis I (from threonine)|g__Coprococcus.s__Coprococcus_eutactus	0.342112	0.05	0	1.42268	0	Simmental <= Angus	0	#NAME?	0.392183
ILEUSYN-PWY: L-isoleucine biosynthesis I (from threonine)|g__Dorea.s__Dorea_formicigenerans	0.00453206	0.35	0	8.25757	0	Simmental < Angus	0	#NAME?	0.0206517
ILEUSYN-PWY: L-isoleucine biosynthesis I (from threonine)|g__Dorea.s__Dorea_longicatena	0.00958437	0.3	0	14.7762	0	Simmental < Angus	0	#NAME?	0.0382327
ILEUSYN-PWY: L-isoleucine biosynthesis I (from threonine)|g__Escherichia.s__Escherichia_coli	1	0.1	0.1	13.5195	41.4626	Angus <=> Simmental	3.06688	1.61677	1
ILEUSYN-PWY: L-isoleucine biosynthesis I (from threonine)|g__Gemmiger.s__Gemmiger_formicilis	0.00453206	0.35	0	16.5641	0	Simmental < Angus	0	#NAME?	0.0206517
ILEUSYN-PWY: L-isoleucine biosynthesis I (from threonine)|g__Lachnospiraceae_unclassified.s__Eubacterium_rectale	1.02019e-06	0.85	0.05	67.563	1.2799	Simmental < Angus	0.0189438	-5.72213	2.74344e-05
ILEUSYN-PWY: L-isoleucine biosynthesis I (from threonine)|g__Methanobrevibacter.s__Methanobrevibacter_millerae	0.0401613	0.2	0	3.64991	0	Simmental < Angus	0	#NAME?	0.126697
ILEUSYN-PWY: L-isoleucine biosynthesis I (from threonine)|g__Methanobrevibacter.s__Methanobrevibacter_thaueri	0.080631	0	0.15	0	3.91487	Angus <= Simmental	Inf	Inf	0.223805
ILEUSYN-PWY: L-isoleucine biosynthesis I (from threonine)|g__Phyllobacterium.s__Phyllobacterium_myrsinacearum	0.019799	0.25	0	186.358	0	Simmental < Angus	0	#NAME?	0.0698816
ILEUSYN-PWY: L-isoleucine biosynthesis I (from threonine)|g__Prevotella.s__Prevotella_copri	2.96434e-06	0.8	0.05	209.489	2.09785	Simmental < Angus	0.0100141	-6.64182	5.29514e-05
ILEUSYN-PWY: L-isoleucine biosynthesis I (from threonine)|g__Prevotella.s__Prevotella_sp_AM42_24	0.019799	0.25	0	38.07	0	Simmental < Angus	0	#NAME?	0.0698816
ILEUSYN-PWY: L-isoleucine biosynthesis I (from threonine)|g__Prevotella.s__Prevotella_sp_CAG_1092	1.10489e-06	0.8	0	86.5954	0	Simmental < Angus	0	#NAME?	2.74344e-05
ILEUSYN-PWY: L-isoleucine biosynthesis I (from threonine)|g__Prevotella.s__Prevotella_sp_P3_122	0.019799	0.25	0	6.26193	0	Simmental < Angus	0	#NAME?	0.0698816
ILEUSYN-PWY: L-isoleucine biosynthesis I (from threonine)|g__Prevotella.s__Prevotella_sp_tf2_5	0.342112	0	0.05	0	0.989187	Angus <= Simmental	Inf	Inf	0.392183
ILEUSYN-PWY: L-isoleucine biosynthesis I (from threonine)|g__Prevotellaceae_unclassified.s__Prevotellaceae_bacterium_HUN156	0.342112	0	0.05	0	0.775041	Angus <= Simmental	Inf	Inf	0.392183
ILEUSYN-PWY: L-isoleucine biosynthesis I (from threonine)|g__Prevotellaceae_unclassified.s__Prevotellaceae_bacterium_MN60	0.342112	0	0.05	0	0.403395	Angus <= Simmental	Inf	Inf	0.392183
ILEUSYN-PWY: L-isoleucine biosynthesis I (from threonine)|g__Roseburia.s__Roseburia_intestinalis	0.342112	0.05	0	1.52872	0	Simmental <= Angus	0	#NAME?	0.392183
ILEUSYN-PWY: L-isoleucine biosynthesis I (from threonine)|g__Roseburia.s__Roseburia_inulinivorans	0.000401357	0.5	0	25.3827	0	Simmental < Angus	0	#NAME?	0.00281722
ILEUSYN-PWY: L-isoleucine biosynthesis I (from threonine)|g__Roseburia.s__Roseburia_sp_831b	0.162587	0.1	0	3.85222	0	Simmental <= Angus	0	#NAME?	0.356422
ILEUSYN-PWY: L-isoleucine biosynthesis I (from threonine)|g__Sphingomonas.s__Sphingomonas_sp_FARSPH	0.00453206	0.35	0	157.971	0	Simmental < Angus	0	#NAME?	0.0206517
ILEUSYN-PWY: L-isoleucine biosynthesis I (from threonine)|g__Streptococcus.s__Streptococcus_equinus	0.342112	0	0.05	0	0.525287	Angus <= Simmental	Inf	Inf	0.392183
ILEUSYN-PWY: L-isoleucine biosynthesis I (from threonine)|g__Treponema.s__Treponema_saccharophilum	0.342112	0	0.05	0	5.16875	Angus <= Simmental	Inf	Inf	0.392183
PWY-6151: S-adenosyl-L-methionine salvage I	7.57117e-07	1	1	3734.92	994.951	Simmental < Angus	0.266391	-1.90838	2.68299e-05
KDO-NAGLIPASYN-PWY: superpathway of (Kdo)2-lipid A biosynthesis|g__Escherichia.s__Escherichia_coli	1	0.05	0.05	0.579693	3.69978	Angus <=> Simmental	6.38231	2.67408	1
CENTFERM-PWY: pyruvate fermentation to butanoate	8.10994e-07	0.95	0.3	128.343	11.9857	Simmental < Angus	0.0933884	-3.42061	2.74344e-05
KETOGLUCONMET-PWY: ketogluconate metabolism|g__Escherichia.s__Escherichia_coli	0.614695	0.1	0.05	1.96256	11.7489	Simmental <= Angus	5.9865	2.58171	0.656994
PWY-6590: superpathway of Clostridium acetobutylicum acidogenic fermentation	8.10994e-07	0.95	0.3	158.286	14.8284	Simmental < Angus	0.0936813	-3.4161	2.74344e-05
LACTOSECAT-PWY: lactose and galactose degradation I|g__Clostridium.s__Clostridium_perfringens	0.342112	0	0.05	0	4.11198	Angus <= Simmental	Inf	Inf	0.392183
LACTOSECAT-PWY: lactose and galactose degradation I|g__Streptococcus.s__Streptococcus_equinus	0.342112	0	0.05	0	0.382981	Angus <= Simmental	Inf	Inf	0.392183
PWY3O-355: stearate biosynthesis III (fungi)	8.17184e-07	0.75	0.95	29.6937	222.934	Angus < Simmental	7.50781	2.90839	2.74344e-05
PWY-5304: superpathway of sulfur oxidation (Acidianus ambivalens)	9.44851e-07	0.85	0.05	81.4283	1.09114	Simmental < Angus	0.0134	-6.22162	2.74344e-05
LPSSYN-PWY: superpathway of lipopolysaccharide biosynthesis|g__Escherichia.s__Escherichia_coli	0.342112	0	0.05	0	7.93419	Angus <= Simmental	Inf	Inf	0.392183
PWY-5973: cis-vaccenate biosynthesis	1.12609e-06	1	1	1465.01	423.142	Simmental < Angus	0.288833	-1.79169	2.77719e-05
MET-SAM-PWY: superpathway of S-adenosyl-L-methionine biosynthesis|g__Anaerostipes.s__Anaerostipes_hadrus	0.342112	0.05	0	0.554898	0	Simmental <= Angus	0	#NAME?	0.392183
MET-SAM-PWY: superpathway of S-adenosyl-L-methionine biosynthesis|g__Blautia.s__Ruminococcus_torques	0.162587	0.1	0	4.48403	0	Simmental <= Angus	0	#NAME?	0.356422
MET-SAM-PWY: superpathway of S-adenosyl-L-methionine biosynthesis|g__Coprococcus.s__Coprococcus_comes	0.0401613	0.2	0	12.3811	0	Simmental < Angus	0	#NAME?	0.126697
MET-SAM-PWY: superpathway of S-adenosyl-L-methionine biosynthesis|g__Escherichia.s__Escherichia_coli	0.614695	0.1	0.05	7.97714	29.4537	Simmental <= Angus	3.69226	1.8845	0.656994
THISYNARA-PWY: superpathway of thiamine diphosphate biosynthesis III (eukaryotes)	1.15339e-06	1	0.7	651.569	65.5754	Simmental < Angus	0.100642	-3.31269	2.82541e-05
METH-ACETATE-PWY: methanogenesis from acetate|g__Blautia.s__Blautia_obeum	0.019799	0.25	0	5.82821	0	Simmental < Angus	0	#NAME?	0.0698816
METH-ACETATE-PWY: methanogenesis from acetate|g__Blautia.s__Blautia_wexlerae	0.342112	0.05	0	1.00661	0	Simmental <= Angus	0	#NAME?	0.392183
METH-ACETATE-PWY: methanogenesis from acetate|g__Fusicatenibacter.s__Fusicatenibacter_saccharivorans	0.162587	0.1	0	1.69145	0	Simmental <= Angus	0	#NAME?	0.356422
CALVIN-PWY: Calvin-Benson-Bassham cycle	1.36707e-06	1	1	2069.61	1078.54	Simmental < Angus	0.521132	-0.94028	3.30451e-05
METHGLYUT-PWY: superpathway of methylglyoxal degradation|g__Escherichia.s__Escherichia_coli	0.614695	0.1	0.05	3.13846	14.092	Simmental <= Angus	4.49009	2.16674	0.656994
COA-PWY: coenzyme A biosynthesis I (prokaryotic)	1.36707e-06	1	1	2387.99	811.499	Simmental < Angus	0.339825	-1.55713	3.30451e-05
METSYN-PWY: superpathway of L-homoserine and L-methionine biosynthesis|g__Anaerostipes.s__Anaerostipes_hadrus	0.342112	0.05	0	0.562592	0	Simmental <= Angus	0	#NAME?	0.392183
METSYN-PWY: superpathway of L-homoserine and L-methionine biosynthesis|g__Blautia.s__Ruminococcus_torques	0.162587	0.1	0	4.05061	0	Simmental <= Angus	0	#NAME?	0.356422
METSYN-PWY: superpathway of L-homoserine and L-methionine biosynthesis|g__Coprococcus.s__Coprococcus_comes	0.0401613	0.2	0	13.1914	0	Simmental < Angus	0	#NAME?	0.126697
METSYN-PWY: superpathway of L-homoserine and L-methionine biosynthesis|g__Escherichia.s__Escherichia_coli	0.614695	0.1	0.05	7.95229	31.7222	Simmental <= Angus	3.98907	1.99605	0.656994
PWY-5913: partial TCA cycle (obligate autotrophs)	1.99673e-06	1	1	986.327	312.31	Simmental < Angus	0.316639	-1.65909	4.67577e-05
NAD-BIOSYNTHESIS-II: NAD salvage pathway III (to nicotinamide riboside)|g__Escherichia.s__Escherichia_coli	1	0.1	0.1	4.67142	14.5493	Angus <=> Simmental	3.11453	1.63902	1
PWY-7539: 6-hydroxymethyl-dihydropterin diphosphate biosynthesis III (Chlamydia)	1.99673e-06	1	1	697.013	176.688	Simmental < Angus	0.253493	-1.97998	4.67577e-05
NAGLIPASYN-PWY: lipid IVA biosynthesis (E. coli)|g__Bacteroides.s__Bacteroides_stercoris	0.162587	0	0.1	0	0.443916	Angus <= Simmental	Inf	Inf	0.356422
NAGLIPASYN-PWY: lipid IVA biosynthesis (E. coli)|g__Bacteroides.s__Bacteroides_uniformis	0.0203146	0.45	0.1	13.1478	6.72827	Simmental < Angus	0.511743	-0.96651	0.0713649
NAGLIPASYN-PWY: lipid IVA biosynthesis (E. coli)|g__Escherichia.s__Escherichia_coli	0.614695	0.1	0.05	5.399	22.8189	Simmental <= Angus	4.22651	2.07947	0.656994
PWY-841: superpathway of purine nucleotides de novo biosynthesis I	1.99673e-06	1	1	2197.18	942.08	Simmental < Angus	0.428768	-1.22173	4.67577e-05
NONMEVIPP-PWY: methylerythritol phosphate pathway I|g__Alistipes.s__Alistipes_finegoldii	0.342112	0.05	0	23.9548	0	Simmental <= Angus	0	#NAME?	0.392183
NONMEVIPP-PWY: methylerythritol phosphate pathway I|g__Anaerostipes.s__Anaerostipes_hadrus	0.342112	0.05	0	0.774649	0	Simmental <= Angus	0	#NAME?	0.392183
NONMEVIPP-PWY: methylerythritol phosphate pathway I|g__Bacteroides.s__Bacteroides_coprophilus	0.323604	0.15	0.05	10.5715	8.18978	Simmental <= Angus	0.774701	-0.368289	0.392183
NONMEVIPP-PWY: methylerythritol phosphate pathway I|g__Bacteroides.s__Bacteroides_dorei	0.342112	0.05	0	1.33979	0	Simmental <= Angus	0	#NAME?	0.392183
NONMEVIPP-PWY: methylerythritol phosphate pathway I|g__Bacteroides.s__Bacteroides_fragilis	0.342112	0.05	0	0.631084	0	Simmental <= Angus	0	#NAME?	0.392183
NONMEVIPP-PWY: methylerythritol phosphate pathway I|g__Bacteroides.s__Bacteroides_massiliensis	0.342112	0	0.05	0	3.96117	Angus <= Simmental	Inf	Inf	0.392183
NONMEVIPP-PWY: methylerythritol phosphate pathway I|g__Bacteroides.s__Bacteroides_sartorii	0.162587	0	0.1	0	3.96107	Angus <= Simmental	Inf	Inf	0.356422
NONMEVIPP-PWY: methylerythritol phosphate pathway I|g__Bacteroides.s__Bacteroides_stercoris	0.342112	0	0.05	0	0.917953	Angus <= Simmental	Inf	Inf	0.392183
NONMEVIPP-PWY: methylerythritol phosphate pathway I|g__Bacteroides.s__Bacteroides_uniformis	0.0203146	0.45	0.1	11.8585	5.17374	Simmental < Angus	0.436288	-1.19665	0.0713649
NONMEVIPP-PWY: methylerythritol phosphate pathway I|g__Bacteroides.s__Bacteroides_vulgatus	0.689065	0.15	0.1	4.11581	8.44925	Simmental <= Angus	2.05288	1.03765	0.727956
NONMEVIPP-PWY: methylerythritol phosphate pathway I|g__Bacteroides.s__Bacteroides_xylanisolvens	0.162587	0.1	0	0.882039	0	Simmental <= Angus	0	#NAME?	0.356422
NONMEVIPP-PWY: methylerythritol phosphate pathway I|g__Bifidobacterium.s__Bifidobacterium_adolescentis	0.342112	0	0.05	0	6.54678	Angus <= Simmental	Inf	Inf	0.392183
NONMEVIPP-PWY: methylerythritol phosphate pathway I|g__Bifidobacterium.s__Bifidobacterium_criceti	0.00616507	0.45	0.05	24.84	2.85767	Simmental < Angus	0.115043	-3.11976	0.0273753
NONMEVIPP-PWY: methylerythritol phosphate pathway I|g__Bifidobacterium.s__Bifidobacterium_longum	0.342112	0.05	0	1.50253	0	Simmental <= Angus	0	#NAME?	0.392183
NONMEVIPP-PWY: methylerythritol phosphate pathway I|g__Bifidobacterium.s__Bifidobacterium_merycicum	0.200366	0.35	0.15	32.1531	6.60903	Simmental <= Angus	0.205549	-2.28245	0.392183
NONMEVIPP-PWY: methylerythritol phosphate pathway I|g__Bifidobacterium.s__Bifidobacterium_pseudocatenulatum	0.342112	0.05	0	2.47154	0	Simmental <= Angus	0	#NAME?	0.392183
NONMEVIPP-PWY: methylerythritol phosphate pathway I|g__Bifidobacterium.s__Bifidobacterium_pseudolongum	1.48037e-05	0.9	0.7	1247.91	92.9881	Simmental < Angus	0.0745153	-3.74632	0.000173741
NONMEVIPP-PWY: methylerythritol phosphate pathway I|g__Bifidobacterium.s__Bifidobacterium_ruminantium	0.323604	0.15	0.05	11.0741	3.51719	Simmental <= Angus	0.317604	-1.6547	0.392183
NONMEVIPP-PWY: methylerythritol phosphate pathway I|g__Blautia.s__Blautia_obeum	0.162587	0.1	0	2.52491	0	Simmental <= Angus	0	#NAME?	0.356422
NONMEVIPP-PWY: methylerythritol phosphate pathway I|g__Blautia.s__Blautia_wexlerae	0.342112	0.05	0	0.845426	0	Simmental <= Angus	0	#NAME?	0.392183
NONMEVIPP-PWY: methylerythritol phosphate pathway I|g__Blautia.s__Ruminococcus_torques	0.000930298	0.45	0	38.053	0	Simmental < Angus	0	#NAME?	0.00538128
NONMEVIPP-PWY: methylerythritol phosphate pathway I|g__Butyricimonas.s__Butyricimonas_virosa	0.342112	0	0.05	0	1.58536	Angus <= Simmental	Inf	Inf	0.392183
NONMEVIPP-PWY: methylerythritol phosphate pathway I|g__Clostridium.s__Clostridium_bornimense	0.000588713	0.55	0.05	12.456	0.736168	Simmental < Angus	0.0591015	-4.08066	0.00396338
NONMEVIPP-PWY: methylerythritol phosphate pathway I|g__Clostridium.s__Clostridium_perfringens	0.342112	0	0.05	0	4.38851	Angus <= Simmental	Inf	Inf	0.392183
NONMEVIPP-PWY: methylerythritol phosphate pathway I|g__Clostridium.s__Clostridium_sp_CAG_964	0.342112	0.05	0	2.23611	0	Simmental <= Angus	0	#NAME?	0.392183
NONMEVIPP-PWY: methylerythritol phosphate pathway I|g__Coprococcus.s__Coprococcus_catus	6.68263e-05	0.6	0	22.7291	0	Simmental < Angus	0	#NAME?	0.000580753
NONMEVIPP-PWY: methylerythritol phosphate pathway I|g__Coprococcus.s__Coprococcus_comes	0.019799	0.25	0	10.8838	0	Simmental < Angus	0	#NAME?	0.0698816
NONMEVIPP-PWY: methylerythritol phosphate pathway I|g__Coprococcus.s__Coprococcus_eutactus	0.342112	0.05	0	1.29349	0	Simmental <= Angus	0	#NAME?	0.392183
NONMEVIPP-PWY: methylerythritol phosphate pathway I|g__Dorea.s__Dorea_formicigenerans	0.019799	0.25	0	6.06155	0	Simmental < Angus	0	#NAME?	0.0698816
NONMEVIPP-PWY: methylerythritol phosphate pathway I|g__Dorea.s__Dorea_longicatena	0.080631	0.15	0	6.23121	0	Simmental <= Angus	0	#NAME?	0.223805
NONMEVIPP-PWY: methylerythritol phosphate pathway I|g__Escherichia.s__Escherichia_coli	0.614695	0.1	0.05	3.08002	15.2106	Simmental <= Angus	4.93847	2.30406	0.656994
NONMEVIPP-PWY: methylerythritol phosphate pathway I|g__Fusicatenibacter.s__Fusicatenibacter_saccharivorans	0.162587	0.1	0	1.17586	0	Simmental <= Angus	0	#NAME?	0.356422
NONMEVIPP-PWY: methylerythritol phosphate pathway I|g__Gemmiger.s__Gemmiger_formicilis	0.080631	0.15	0	2.91976	0	Simmental <= Angus	0	#NAME?	0.223805
NONMEVIPP-PWY: methylerythritol phosphate pathway I|g__Lachnospiraceae_unclassified.s__Eubacterium_rectale	2.17313e-05	0.7	0.05	43.4734	0.812554	Simmental < Angus	0.0186908	-5.74153	0.000229246
NONMEVIPP-PWY: methylerythritol phosphate pathway I|g__Prevotella.s__Prevotella_sp_CAG_279	0.00958437	0.3	0	30.2069	0	Simmental < Angus	0	#NAME?	0.0382327
NONMEVIPP-PWY: methylerythritol phosphate pathway I|g__Prevotella.s__Prevotella_sp_P3_122	0.275281	0.15	0.05	4.74366	0.851806	Simmental <= Angus	0.179567	-2.4774	0.392183
NONMEVIPP-PWY: methylerythritol phosphate pathway I|g__Pseudoscardovia.s__Pseudoscardovia_suis	0.342112	0.05	0	1.01428	0	Simmental <= Angus	0	#NAME?	0.392183
NONMEVIPP-PWY: methylerythritol phosphate pathway I|g__Romboutsia.s__Romboutsia_ilealis	0.00921589	0.55	0.15	33.5499	5.68938	Simmental < Angus	0.16958	-2.55996	0.0382327
NONMEVIPP-PWY: methylerythritol phosphate pathway I|g__Roseburia.s__Roseburia_faecis	0.342112	0.05	0	0.970968	0	Simmental <= Angus	0	#NAME?	0.392183
NONMEVIPP-PWY: methylerythritol phosphate pathway I|g__Roseburia.s__Roseburia_inulinivorans	0.019799	0.25	0	7.4411	0	Simmental < Angus	0	#NAME?	0.0698816
NONMEVIPP-PWY: methylerythritol phosphate pathway I|g__Roseburia.s__Roseburia_sp_831b	0.342112	0.05	0	1.25371	0	Simmental <= Angus	0	#NAME?	0.392183
NONMEVIPP-PWY: methylerythritol phosphate pathway I|g__Ruminococcaceae_unclassified.s__Ruminococcaceae_bacterium_YAD3003	0.342112	0	0.05	0	3.86552	Angus <= Simmental	Inf	Inf	0.392183
NONMEVIPP-PWY: methylerythritol phosphate pathway I|g__Ruminococcus.s__Ruminococcus_bromii	0.342112	0.05	0	0.698236	0	Simmental <= Angus	0	#NAME?	0.392183
NONMEVIPP-PWY: methylerythritol phosphate pathway I|g__Sphingomonas.s__Sphingomonas_sp_FARSPH	0.080631	0.15	0	142.142	0	Simmental <= Angus	0	#NAME?	0.223805
NONMEVIPP-PWY: methylerythritol phosphate pathway I|g__Treponema.s__Treponema_porcinum	0.698015	0.2	0.15	47.7963	27.9425	Simmental <= Angus	0.584617	-0.774435	0.733378
NONMEVIPP-PWY: methylerythritol phosphate pathway I|g__Treponema.s__Treponema_saccharophilum	0.342112	0	0.05	0	3.95644	Angus <= Simmental	Inf	Inf	0.392183
PWY-6270: isoprene biosynthesis I|g__Turicibacter.s__Turicibacter_sanguinis	3.06777e-05	0.95	0.5	132.616	23.4653	Simmental < Angus	0.176942	-2.49865	0.000301005
PWY-6270: isoprene biosynthesis I	2.40285e-06	1	1	1454.84	551.793	Simmental < Angus	0.37928	-1.39866	5.29514e-05
NONOXIPENT-PWY: pentose phosphate pathway (non-oxidative branch) I|g__Anaerostipes.s__Anaerostipes_hadrus	0.162587	0.1	0	1.82834	0	Simmental <= Angus	0	#NAME?	0.356422
NONOXIPENT-PWY: pentose phosphate pathway (non-oxidative branch) I|g__Anaerostipes.s__Anaerostipes_sp_494a	0.342112	0.05	0	0.755019	0	Simmental <= Angus	0	#NAME?	0.392183
NONOXIPENT-PWY: pentose phosphate pathway (non-oxidative branch) I|g__Bacteroides.s__Bacteroides_fragilis	0.342112	0.05	0	0.717033	0	Simmental <= Angus	0	#NAME?	0.392183
NONOXIPENT-PWY: pentose phosphate pathway (non-oxidative branch) I|g__Bacteroides.s__Bacteroides_xylanisolvens	1	0.05	0.05	0.411072	0.561352	Angus <=> Simmental	1.36558	0.449517	1
NONOXIPENT-PWY: pentose phosphate pathway (non-oxidative branch) I|g__Bifidobacterium.s__Bifidobacterium_thermacidophilum	0.342112	0.05	0	0.11948	0	Simmental <= Angus	0	#NAME?	0.392183
NONOXIPENT-PWY: pentose phosphate pathway (non-oxidative branch) I|g__Bifidobacterium.s__Bifidobacterium_thermophilum	0.342112	0.05	0	0.495558	0	Simmental <= Angus	0	#NAME?	0.392183
NONOXIPENT-PWY: pentose phosphate pathway (non-oxidative branch) I|g__Blautia.s__Blautia_obeum	0.00453206	0.35	0	4.20848	0	Simmental < Angus	0	#NAME?	0.0206517
NONOXIPENT-PWY: pentose phosphate pathway (non-oxidative branch) I|g__Blautia.s__Blautia_wexlerae	0.342112	0.05	0	1.07407	0	Simmental <= Angus	0	#NAME?	0.392183
NONOXIPENT-PWY: pentose phosphate pathway (non-oxidative branch) I|g__Blautia.s__Ruminococcus_torques	0.00208508	0.4	0	18.5042	0	Simmental < Angus	0	#NAME?	0.0105702
NONOXIPENT-PWY: pentose phosphate pathway (non-oxidative branch) I|g__Butyrivibrio.s__Butyrivibrio_sp_CAG_318	0.342112	0.05	0	0.655678	0	Simmental <= Angus	0	#NAME?	0.392183
NONOXIPENT-PWY: pentose phosphate pathway (non-oxidative branch) I|g__Clostridium.s__Clostridium_bornimense	0.000443565	0.65	0.15	18.3512	2.18028	Simmental < Angus	0.118809	-3.07329	0.00310751
NONOXIPENT-PWY: pentose phosphate pathway (non-oxidative branch) I|g__Clostridium.s__Clostridium_perfringens	0.342112	0	0.05	0	4.49852	Angus <= Simmental	Inf	Inf	0.392183
NONOXIPENT-PWY: pentose phosphate pathway (non-oxidative branch) I|g__Coprococcus.s__Coprococcus_catus	2.56588e-05	0.65	0	21.884	0	Simmental < Angus	0	#NAME?	0.000255887
NONOXIPENT-PWY: pentose phosphate pathway (non-oxidative branch) I|g__Coprococcus.s__Coprococcus_eutactus	0.342112	0.05	0	1.0359	0	Simmental <= Angus	0	#NAME?	0.392183
NONOXIPENT-PWY: pentose phosphate pathway (non-oxidative branch) I|g__Escherichia.s__Escherichia_coli	0.614695	0.1	0.05	14.4674	60.0766	Simmental <= Angus	4.15256	2.054	0.656994
NONOXIPENT-PWY: pentose phosphate pathway (non-oxidative branch) I|g__Fusicatenibacter.s__Fusicatenibacter_saccharivorans	0.162587	0.1	0	1.90493	0	Simmental <= Angus	0	#NAME?	0.356422
NONOXIPENT-PWY: pentose phosphate pathway (non-oxidative branch) I|g__Lachnospiraceae_unclassified.s__Eubacterium_rectale	1.10489e-06	0.8	0	42.2695	0	Simmental < Angus	0	#NAME?	2.74344e-05
NONOXIPENT-PWY: pentose phosphate pathway (non-oxidative branch) I|g__Lactobacillus.s__Lactobacillus_mucosae	0.342112	0.05	0	9.61517	0	Simmental <= Angus	0	#NAME?	0.392183
NONOXIPENT-PWY: pentose phosphate pathway (non-oxidative branch) I|g__Lactobacillus.s__Lactobacillus_ruminis	1	0.05	0.05	4.73351	0.885282	Simmental <=> Angus	0.187024	-2.4187	1
NONOXIPENT-PWY: pentose phosphate pathway (non-oxidative branch) I|g__Phyllobacterium.s__Phyllobacterium_myrsinacearum	0.019799	0.25	0	110.689	0	Simmental < Angus	0	#NAME?	0.0698816
NONOXIPENT-PWY: pentose phosphate pathway (non-oxidative branch) I|g__Pseudoscardovia.s__Pseudoscardovia_radai	0.342112	0.05	0	0.562031	0	Simmental <= Angus	0	#NAME?	0.392183
NONOXIPENT-PWY: pentose phosphate pathway (non-oxidative branch) I|g__Pseudoscardovia.s__Pseudoscardovia_suis	0.342112	0.05	0	0.671123	0	Simmental <= Angus	0	#NAME?	0.392183
NONOXIPENT-PWY: pentose phosphate pathway (non-oxidative branch) I|g__Roseburia.s__Roseburia_faecis	0.019799	0.25	0	7.05954	0	Simmental < Angus	0	#NAME?	0.0698816
NONOXIPENT-PWY: pentose phosphate pathway (non-oxidative branch) I|g__Roseburia.s__Roseburia_intestinalis	0.342112	0.05	0	0.760612	0	Simmental <= Angus	0	#NAME?	0.392183
NONOXIPENT-PWY: pentose phosphate pathway (non-oxidative branch) I|g__Roseburia.s__Roseburia_inulinivorans	0.00958437	0.3	0	8.18584	0	Simmental < Angus	0	#NAME?	0.0382327
NONOXIPENT-PWY: pentose phosphate pathway (non-oxidative branch) I|g__Streptococcus.s__Streptococcus_equinus	0.342112	0	0.05	0	0.44781	Angus <= Simmental	Inf	Inf	0.392183
NONOXIPENT-PWY: pentose phosphate pathway (non-oxidative branch) I|g__Treponema.s__Treponema_saccharophilum	0.342112	0	0.05	0	4.8912	Angus <= Simmental	Inf	Inf	0.392183
NONMEVIPP-PWY: methylerythritol phosphate pathway I|g__Turicibacter.s__Turicibacter_sanguinis	3.25193e-05	0.95	0.65	140.366	27.4086	Simmental < Angus	0.195266	-2.35649	0.000317367
PWY-6608: guanosine nucleotides degradation III	2.40285e-06	1	0.95	553.55	154.381	Simmental < Angus	0.278893	-1.84222	5.29514e-05
OANTIGEN-PWY: O-antigen building blocks biosynthesis (E. coli)|g__Bifidobacterium.s__Bifidobacterium_adolescentis	0.342112	0.05	0	0.0994175	0	Simmental <= Angus	0	#NAME?	0.392183
OANTIGEN-PWY: O-antigen building blocks biosynthesis (E. coli)|g__Bifidobacterium.s__Bifidobacterium_merycicum	0.0247382	0.35	0.05	25.758	1.98165	Simmental < Angus	0.0769333	-3.70025	0.0861587
OANTIGEN-PWY: O-antigen building blocks biosynthesis (E. coli)|g__Bifidobacterium.s__Bifidobacterium_pseudocatenulatum	0.342112	0.05	0	2.3157	0	Simmental <= Angus	0	#NAME?	0.392183
OANTIGEN-PWY: O-antigen building blocks biosynthesis (E. coli)|g__Bifidobacterium.s__Bifidobacterium_ruminantium	1	0.05	0.05	0.968923	0.559642	Simmental <=> Angus	0.577591	-0.791879	1
OANTIGEN-PWY: O-antigen building blocks biosynthesis (E. coli)|g__Clostridium.s__Clostridium_bornimense	0.000930298	0.45	0	10.3039	0	Simmental < Angus	0	#NAME?	0.00538128
OANTIGEN-PWY: O-antigen building blocks biosynthesis (E. coli)|g__Clostridium.s__Clostridium_perfringens	0.342112	0	0.05	0	4.40798	Angus <= Simmental	Inf	Inf	0.392183
OANTIGEN-PWY: O-antigen building blocks biosynthesis (E. coli)|g__Escherichia.s__Escherichia_coli	0.342112	0.05	0	2.64438	0	Simmental <= Angus	0	#NAME?	0.392183
OANTIGEN-PWY: O-antigen building blocks biosynthesis (E. coli)|g__Lactobacillus.s__Lactobacillus_mucosae	0.342112	0.05	0	8.30271	0	Simmental <= Angus	0	#NAME?	0.392183
OANTIGEN-PWY: O-antigen building blocks biosynthesis (E. coli)|g__Lactobacillus.s__Lactobacillus_ruminis	1	0.05	0.05	4.71677	0.550632	Simmental <=> Angus	0.116739	-3.09864	1
OANTIGEN-PWY: O-antigen building blocks biosynthesis (E. coli)|g__Phyllobacterium.s__Phyllobacterium_myrsinacearum	0.0401613	0.2	0	113.01	0	Simmental < Angus	0	#NAME?	0.126697
OANTIGEN-PWY: O-antigen building blocks biosynthesis (E. coli)|g__Sphingomonas.s__Sphingomonas_sp_FARSPH	0.019799	0.25	0	181.738	0	Simmental < Angus	0	#NAME?	0.0698816
PWY0-1586: peptidoglycan maturation (meso-diaminopimelate containing)|g__Turicibacter.s__Turicibacter_sanguinis	3.64323e-05	0.95	0.8	262.206	58.9212	Simmental < Angus	0.224713	-2.15384	0.000352726
P161-PWY: acetylene degradation (anaerobic)	2.63237e-06	0.95	0.8	847.896	120.988	Simmental < Angus	0.142692	-2.80902	5.29514e-05
ORNARGDEG-PWY: superpathway of L-arginine and L-ornithine degradation|g__Escherichia.s__Escherichia_coli	0.614695	0.1	0.05	3.50988	22.7558	Simmental <= Angus	6.48337	2.69674	0.656994
PWY-7115: C4 photosynthetic carbon assimilation cycle, NAD-ME type	2.88402e-06	1	1	460.312	127.074	Simmental < Angus	0.27606	-1.85694	5.29514e-05
ORNDEG-PWY: superpathway of ornithine degradation|g__Escherichia.s__Escherichia_coli	0.614695	0.1	0.05	6.89446	30.6321	Simmental <= Angus	4.443	2.15153	0.656994
POLYAMINSYN3-PWY: superpathway of polyamine biosynthesis II	4.08008e-06	0.95	0.55	99.3197	23.0031	Simmental < Angus	0.231606	-2.11025	6.295e-05
DTDPRHAMSYN-PWY: dTDP-&beta;-L-rhamnose biosynthesis	4.12193e-06	1	1	5701.2	2962.02	Simmental < Angus	0.519543	-0.944684	6.295e-05
P105-PWY: TCA cycle IV (2-oxoglutarate decarboxylase)|g__Escherichia.s__Escherichia_coli	0.614695	0.1	0.05	5.04693	16.4732	Simmental <= Angus	3.26401	1.70664	0.656994
PWY-6147: 6-hydroxymethyl-dihydropterin diphosphate biosynthesis I	4.12193e-06	1	1	720.679	189.851	Simmental < Angus	0.263433	-1.92449	6.295e-05
PWY-7229: superpathway of adenosine nucleotides de novo biosynthesis I	4.12193e-06	1	1	2784.1	1204.97	Simmental < Angus	0.432804	-1.20821	6.295e-05
PWY-7560: methylerythritol phosphate pathway II	4.12193e-06	1	1	1344.99	509.001	Simmental < Angus	0.378443	-1.40185	6.295e-05
P124-PWY: Bifidobacterium shunt|g__Bifidobacterium.s__Bifidobacterium_longum	0.342112	0.05	0	1.45193	0	Simmental <= Angus	0	#NAME?	0.392183
P124-PWY: Bifidobacterium shunt|g__Bifidobacterium.s__Bifidobacterium_pseudocatenulatum	0.342112	0.05	0	2.60881	0	Simmental <= Angus	0	#NAME?	0.392183
P124-PWY: Bifidobacterium shunt|g__Bifidobacterium.s__Bifidobacterium_ruminantium	0.930612	0.15	0.15	16.3222	7.57065	Simmental <= Angus	0.463824	-1.10835	0.971604
P124-PWY: Bifidobacterium shunt|g__Bifidobacterium.s__Bifidobacterium_thermacidophilum	0.342112	0.05	0	0.192324	0	Simmental <= Angus	0	#NAME?	0.392183
P124-PWY: Bifidobacterium shunt|g__Bifidobacterium.s__Bifidobacterium_thermophilum	0.342112	0.05	0	0.254894	0	Simmental <= Angus	0	#NAME?	0.392183
PWY-5676: acetyl-CoA fermentation to butanoate II	5.33797e-06	1	0.45	199.496	33.3218	Simmental < Angus	0.16703	-2.58182	8.05107e-05
P125-PWY: superpathway of (R,R)-butanediol biosynthesis|g__Streptococcus.s__Streptococcus_equinus	0.342112	0	0.05	0	0.340495	Angus <= Simmental	Inf	Inf	0.392183
P125-PWY: superpathway of (R,R)-butanediol biosynthesis|g__Streptococcus.s__Streptococcus_infantarius	0.342112	0.05	0	0.760465	0	Simmental <= Angus	0	#NAME?	0.392183
PWY0-1297: superpathway of purine deoxyribonucleosides degradation	5.45329e-06	0.95	0.85	1623.39	307.932	Simmental < Angus	0.189685	-2.39832	8.19116e-05
P161-PWY: acetylene degradation (anaerobic)|g__Escherichia.s__Escherichia_coli	1	0.1	0.1	3.76202	22.4846	Angus <=> Simmental	5.97674	2.57936	1
METH-ACETATE-PWY: methanogenesis from acetate	5.55019e-06	0.95	0.7	216.696	52.5112	Simmental < Angus	0.242326	-2.04498	8.30254e-05
PWY0-1298: superpathway of pyrimidine deoxyribonucleosides degradation	5.83283e-06	1	0.95	607.568	137.221	Simmental < Angus	0.225854	-2.14654	8.68973e-05
PWY-241: C4 photosynthetic carbon assimilation cycle, NADP-ME type	6.64714e-06	1	0.85	733.976	129.799	Simmental < Angus	0.176843	-2.49946	9.86263e-05
P221-PWY: octane oxidation|g__Escherichia.s__Escherichia_coli	0.342112	0	0.05	0	3.0218	Angus <= Simmental	Inf	Inf	0.392183
COBALSYN-PWY: superpathway of adenosylcobalamin salvage from cobinamide I	7.56993e-06	1	0.9	531.027	111.657	Simmental < Angus	0.210266	-2.24971	0.000110521
PWY-6606: guanosine nucleotides degradation II	8.90815e-06	0.95	0.45	287.371	36.7537	Simmental < Angus	0.127896	-2.96695	0.000117498
P124-PWY: Bifidobacterium shunt	9.56217e-06	0.95	0.8	1288.97	186.425	Simmental < Angus	0.14463	-2.78956	0.000118312
P4-PWY: superpathway of L-lysine, L-threonine and L-methionine biosynthesis I|g__Escherichia.s__Escherichia_coli	0.614695	0.1	0.05	4.13934	16.6998	Simmental <= Angus	4.03441	2.01236	0.656994
GLUCUROCAT-PWY: superpathway of &beta;-D-glucuronosides degradation	9.64754e-06	1	0.95	274.263	126.91	Simmental < Angus	0.462732	-1.11175	0.000118965
PWY-6353: purine nucleotides degradation II (aerobic)	9.71387e-06	0.95	0.35	505.394	71.2187	Simmental < Angus	0.140917	-2.82708	0.000119379
P441-PWY: superpathway of N-acetylneuraminate degradation|g__Escherichia.s__Escherichia_coli	0.614695	0.1	0.05	5.40537	25.9215	Simmental <= Angus	4.79551	2.26168	0.656994
PWY-7117: C4 photosynthetic carbon assimilation cycle, PEPCK type	1.10342e-05	1	0.9	616.883	152.789	Simmental < Angus	0.247679	-2.01346	0.00013425
P461-PWY: hexitol fermentation to lactate, formate, ethanol and acetate|g__Anaerostipes.s__Anaerostipes_hadrus	0.342112	0.05	0	0.894705	0	Simmental <= Angus	0	#NAME?	0.392183
P461-PWY: hexitol fermentation to lactate, formate, ethanol and acetate|g__Escherichia.s__Escherichia_coli	0.614695	0.1	0.05	8.71974	30.6444	Simmental <= Angus	3.51437	1.81327	0.656994
PWY-6507: 4-deoxy-L-threo-hex-4-enopyranuronate degradation	1.33451e-05	1	0.95	243.936	114.801	Simmental < Angus	0.470619	-1.08737	0.000159704
P562-PWY: myo-inositol degradation I|g__Clostridium.s__Clostridium_perfringens	0.342112	0	0.05	0	5.48325	Angus <= Simmental	Inf	Inf	0.392183
PWY-6527: stachyose degradation	1.33451e-05	1	1	1379.36	655.625	Simmental < Angus	0.47531	-1.07306	0.000159704
PANTO-PWY: phosphopantothenate biosynthesis I|g__Adlercreutzia.s__Adlercreutzia_equolifaciens	0.342112	0.05	0	0.373948	0	Simmental <= Angus	0	#NAME?	0.392183
PANTO-PWY: phosphopantothenate biosynthesis I|g__Alistipes.s__Alistipes_finegoldii	0.342112	0.05	0	33.3792	0	Simmental <= Angus	0	#NAME?	0.392183
PANTO-PWY: phosphopantothenate biosynthesis I|g__Anaerostipes.s__Anaerostipes_hadrus	0.080631	0.15	0	2.60631	0	Simmental <= Angus	0	#NAME?	0.223805
PANTO-PWY: phosphopantothenate biosynthesis I|g__Anaerostipes.s__Anaerostipes_sp_992a	0.342112	0	0.05	0	2.85081	Angus <= Simmental	Inf	Inf	0.392183
PANTO-PWY: phosphopantothenate biosynthesis I|g__Asaccharobacter.s__Asaccharobacter_celatus	0.342112	0.05	0	1.27339	0	Simmental <= Angus	0	#NAME?	0.392183
PANTO-PWY: phosphopantothenate biosynthesis I|g__Bacteroides.s__Bacteroides_caccae	0.342112	0.05	0	0.44142	0	Simmental <= Angus	0	#NAME?	0.392183
PANTO-PWY: phosphopantothenate biosynthesis I|g__Bacteroides.s__Bacteroides_coprocola	0.342112	0	0.05	0	0.2568	Angus <= Simmental	Inf	Inf	0.392183
PANTO-PWY: phosphopantothenate biosynthesis I|g__Bacteroides.s__Bacteroides_coprophilus	0.107205	0.25	0.05	12.1629	9.49351	Simmental <= Angus	0.780529	-0.357476	0.284995
PANTO-PWY: phosphopantothenate biosynthesis I|g__Bacteroides.s__Bacteroides_dorei	0.342112	0.05	0	1.35589	0	Simmental <= Angus	0	#NAME?	0.392183
PANTO-PWY: phosphopantothenate biosynthesis I|g__Bacteroides.s__Bacteroides_fragilis	0.342112	0.05	0	1.09541	0	Simmental <= Angus	0	#NAME?	0.392183
PANTO-PWY: phosphopantothenate biosynthesis I|g__Bacteroides.s__Bacteroides_massiliensis	0.342112	0	0.05	0	3.38669	Angus <= Simmental	Inf	Inf	0.392183
PANTO-PWY: phosphopantothenate biosynthesis I|g__Bacteroides.s__Bacteroides_sartorii	0.162587	0	0.1	0	3.63431	Angus <= Simmental	Inf	Inf	0.356422
PANTO-PWY: phosphopantothenate biosynthesis I|g__Bacteroides.s__Bacteroides_stercoris	0.162587	0	0.1	0	1.40617	Angus <= Simmental	Inf	Inf	0.356422
PANTO-PWY: phosphopantothenate biosynthesis I|g__Bacteroides.s__Bacteroides_uniformis	0.00602598	0.55	0.1	14.0678	6.20536	Simmental < Angus	0.441102	-1.18081	0.026823
PANTO-PWY: phosphopantothenate biosynthesis I|g__Bacteroides.s__Bacteroides_vulgatus	0.228262	0.25	0.1	5.70333	8.24063	Simmental <= Angus	1.44488	0.530951	0.392183
PANTO-PWY: phosphopantothenate biosynthesis I|g__Bacteroides.s__Bacteroides_xylanisolvens	0.115912	0.35	0.1	3.37189	1.57336	Simmental <= Angus	0.466611	-1.09971	0.3068
PANTO-PWY: phosphopantothenate biosynthesis I|g__Barnesiella.s__Barnesiella_intestinihominis	1	0.05	0.05	0.835929	0.565845	Simmental <=> Angus	0.676906	-0.562973	1
PANTO-PWY: phosphopantothenate biosynthesis I|g__Blautia.s__Blautia_obeum	0.342112	0.05	0	0.588855	0	Simmental <= Angus	0	#NAME?	0.392183
PANTO-PWY: phosphopantothenate biosynthesis I|g__Blautia.s__Blautia_wexlerae	0.342112	0.05	0	0.736325	0	Simmental <= Angus	0	#NAME?	0.392183
PANTO-PWY: phosphopantothenate biosynthesis I|g__Blautia.s__Ruminococcus_torques	0.00208508	0.4	0	8.8956	0	Simmental < Angus	0	#NAME?	0.0105702
PANTO-PWY: phosphopantothenate biosynthesis I|g__Butyricimonas.s__Butyricimonas_virosa	0.342112	0	0.05	0	1.33818	Angus <= Simmental	Inf	Inf	0.392183
PANTO-PWY: phosphopantothenate biosynthesis I|g__Clostridium.s__Clostridium_bornimense	0.000449849	0.6	0.1	14.7907	0.896503	Simmental < Angus	0.0606127	-4.04424	0.00314549
PANTO-PWY: phosphopantothenate biosynthesis I|g__Clostridium.s__Clostridium_sp_CAG_964	1	0.05	0.05	2.72751	0.320941	Simmental <=> Angus	0.117668	-3.0872	1
PANTO-PWY: phosphopantothenate biosynthesis I|g__Coprococcus.s__Coprococcus_comes	0.080631	0.15	0	6.50978	0	Simmental <= Angus	0	#NAME?	0.223805
PANTO-PWY: phosphopantothenate biosynthesis I|g__Coprococcus.s__Coprococcus_eutactus	0.342112	0.05	0	1.4035	0	Simmental <= Angus	0	#NAME?	0.392183
PANTO-PWY: phosphopantothenate biosynthesis I|g__Dorea.s__Dorea_formicigenerans	0.342112	0.05	0	0.199734	0	Simmental <= Angus	0	#NAME?	0.392183
PANTO-PWY: phosphopantothenate biosynthesis I|g__Escherichia.s__Escherichia_coli	1	0.1	0.1	6.1106	24.5413	Angus <=> Simmental	4.01619	2.00583	1
PANTO-PWY: phosphopantothenate biosynthesis I|g__Eubacterium.s__Eubacterium_hallii	0.342112	0.05	0	0.403016	0	Simmental <= Angus	0	#NAME?	0.392183
PANTO-PWY: phosphopantothenate biosynthesis I|g__Eubacterium.s__Eubacterium_sp_68_3_10	0.342112	0.05	0	0.673225	0	Simmental <= Angus	0	#NAME?	0.392183
PANTO-PWY: phosphopantothenate biosynthesis I|g__Lachnospiraceae_unclassified.s__Eubacterium_rectale	0.000107497	0.7	0.05	14.2431	1.4636	Simmental < Angus	0.102759	-3.28267	0.000906156
PANTO-PWY: phosphopantothenate biosynthesis I|g__Parabacteroides.s__Parabacteroides_sp_CAG_409	3.30765e-06	0.75	0	47.8585	0	Simmental < Angus	0	#NAME?	5.29514e-05
PANTO-PWY: phosphopantothenate biosynthesis I|g__Phyllobacterium.s__Phyllobacterium_myrsinacearum	0.019799	0.25	0	122.251	0	Simmental < Angus	0	#NAME?	0.0698816
PANTO-PWY: phosphopantothenate biosynthesis I|g__Prevotella.s__Prevotella_sp_CAG_1031	0.162587	0.1	0	1.59804	0	Simmental <= Angus	0	#NAME?	0.356422
PANTO-PWY: phosphopantothenate biosynthesis I|g__Prevotella.s__Prevotella_sp_CAG_279	0.000930298	0.45	0	27.6537	0	Simmental < Angus	0	#NAME?	0.00538128
PANTO-PWY: phosphopantothenate biosynthesis I|g__Prevotellaceae_unclassified.s__Prevotellaceae_bacterium_HUN156	0.342112	0	0.05	0	0.61102	Angus <= Simmental	Inf	Inf	0.392183
PANTO-PWY: phosphopantothenate biosynthesis I|g__Roseburia.s__Roseburia_faecis	0.080631	0.15	0	1.5491	0	Simmental <= Angus	0	#NAME?	0.223805
PANTO-PWY: phosphopantothenate biosynthesis I|g__Roseburia.s__Roseburia_sp_499	0.074256	0.25	0.05	2.50061	0.440959	Simmental <= Angus	0.17634	-2.50357	0.223805
PANTO-PWY: phosphopantothenate biosynthesis I|g__Roseburia.s__Roseburia_sp_831b	0.342112	0.05	0	1.19827	0	Simmental <= Angus	0	#NAME?	0.392183
PANTO-PWY: phosphopantothenate biosynthesis I|g__Ruminococcaceae_unclassified.s__Ruminococcaceae_bacterium_P7	0.080631	0.15	0	2.34478	0	Simmental <= Angus	0	#NAME?	0.223805
PANTO-PWY: phosphopantothenate biosynthesis I|g__Ruminococcus.s__Ruminococcus_callidus	0.342112	0.05	0	0.740508	0	Simmental <= Angus	0	#NAME?	0.392183
PANTO-PWY: phosphopantothenate biosynthesis I|g__Selenomonas.s__Selenomonas_ruminantium	0.342112	0.05	0	0.843725	0	Simmental <= Angus	0	#NAME?	0.392183
PANTO-PWY: phosphopantothenate biosynthesis I|g__Sphingomonas.s__Sphingomonas_sp_FARSPH	0.00453206	0.35	0	142.407	0	Simmental < Angus	0	#NAME?	0.0206517
PANTO-PWY: phosphopantothenate biosynthesis I|g__Treponema.s__Treponema_porcinum	0.698015	0.2	0.15	53.5261	34.1993	Simmental <= Angus	0.638928	-0.646275	0.733378
PANTO-PWY: phosphopantothenate biosynthesis I|g__Treponema.s__Treponema_saccharophilum	0.342112	0	0.05	0	3.67352	Angus <= Simmental	Inf	Inf	0.392183
SALVADEHYPOX-PWY: adenosine nucleotides degradation II	1.42154e-05	0.95	0.35	348.284	89.3211	Simmental < Angus	0.25646	-1.96319	0.000169563
PANTOSYN-PWY: superpathway of coenzyme A biosynthesis I (bacteria)|g__Alistipes.s__Alistipes_finegoldii	0.342112	0.05	0	33.4468	0	Simmental <= Angus	0	#NAME?	0.392183
PANTOSYN-PWY: superpathway of coenzyme A biosynthesis I (bacteria)|g__Anaerostipes.s__Anaerostipes_hadrus	0.342112	0.05	0	0.755241	0	Simmental <= Angus	0	#NAME?	0.392183
PANTOSYN-PWY: superpathway of coenzyme A biosynthesis I (bacteria)|g__Anaerostipes.s__Anaerostipes_sp_992a	0.342112	0	0.05	0	2.41435	Angus <= Simmental	Inf	Inf	0.392183
PANTOSYN-PWY: superpathway of coenzyme A biosynthesis I (bacteria)|g__Bacteroides.s__Bacteroides_caccae	0.342112	0.05	0	0.494508	0	Simmental <= Angus	0	#NAME?	0.392183
PANTOSYN-PWY: superpathway of coenzyme A biosynthesis I (bacteria)|g__Bacteroides.s__Bacteroides_coprophilus	0.107205	0.25	0.05	11.9817	8.5139	Simmental <= Angus	0.710574	-0.492942	0.284995
PANTOSYN-PWY: superpathway of coenzyme A biosynthesis I (bacteria)|g__Bacteroides.s__Bacteroides_dorei	0.342112	0.05	0	1.13227	0	Simmental <= Angus	0	#NAME?	0.392183
PANTOSYN-PWY: superpathway of coenzyme A biosynthesis I (bacteria)|g__Bacteroides.s__Bacteroides_fragilis	0.342112	0.05	0	1.2087	0	Simmental <= Angus	0	#NAME?	0.392183
PANTOSYN-PWY: superpathway of coenzyme A biosynthesis I (bacteria)|g__Bacteroides.s__Bacteroides_massiliensis	0.342112	0	0.05	0	3.14175	Angus <= Simmental	Inf	Inf	0.392183
PANTOSYN-PWY: superpathway of coenzyme A biosynthesis I (bacteria)|g__Bacteroides.s__Bacteroides_sartorii	0.162587	0	0.1	0	2.55171	Angus <= Simmental	Inf	Inf	0.356422
PANTOSYN-PWY: superpathway of coenzyme A biosynthesis I (bacteria)|g__Bacteroides.s__Bacteroides_stercoris	0.162587	0	0.1	0	1.0707	Angus <= Simmental	Inf	Inf	0.356422
PANTOSYN-PWY: superpathway of coenzyme A biosynthesis I (bacteria)|g__Bacteroides.s__Bacteroides_uniformis	0.0243392	0.45	0.1	11.1126	5.56846	Simmental < Angus	0.501095	-0.996844	0.0848502
PANTOSYN-PWY: superpathway of coenzyme A biosynthesis I (bacteria)|g__Bacteroides.s__Bacteroides_vulgatus	0.228262	0.25	0.1	4.4335	7.75721	Simmental <= Angus	1.74968	0.80709	0.392183
PANTOSYN-PWY: superpathway of coenzyme A biosynthesis I (bacteria)|g__Bacteroides.s__Bacteroides_xylanisolvens	0.614695	0.1	0.05	0.682163	0.473097	Simmental <= Angus	0.693525	-0.52798	0.656994
PANTOSYN-PWY: superpathway of coenzyme A biosynthesis I (bacteria)|g__Blautia.s__Blautia_obeum	0.342112	0.05	0	0.82411	0	Simmental <= Angus	0	#NAME?	0.392183
PANTOSYN-PWY: superpathway of coenzyme A biosynthesis I (bacteria)|g__Blautia.s__Ruminococcus_torques	0.00208508	0.4	0	11.298	0	Simmental < Angus	0	#NAME?	0.0105702
PANTOSYN-PWY: superpathway of coenzyme A biosynthesis I (bacteria)|g__Butyricimonas.s__Butyricimonas_virosa	0.342112	0	0.05	0	1.54184	Angus <= Simmental	Inf	Inf	0.392183
PANTOSYN-PWY: superpathway of coenzyme A biosynthesis I (bacteria)|g__Clostridium.s__Clostridium_bornimense	0.00280939	0.45	0.05	11.2364	0.460116	Simmental < Angus	0.0409487	-4.61004	0.0139514
PANTOSYN-PWY: superpathway of coenzyme A biosynthesis I (bacteria)|g__Clostridium.s__Clostridium_sp_CAG_964	0.342112	0.05	0	2.59972	0	Simmental <= Angus	0	#NAME?	0.392183
PANTOSYN-PWY: superpathway of coenzyme A biosynthesis I (bacteria)|g__Coprococcus.s__Coprococcus_comes	0.080631	0.15	0	8.23263	0	Simmental <= Angus	0	#NAME?	0.223805
PANTOSYN-PWY: superpathway of coenzyme A biosynthesis I (bacteria)|g__Escherichia.s__Escherichia_coli	0.614695	0.1	0.05	4.38939	18.1033	Simmental <= Angus	4.12434	2.04416	0.656994
PANTOSYN-PWY: superpathway of coenzyme A biosynthesis I (bacteria)|g__Eubacterium.s__Eubacterium_sp_68_3_10	0.342112	0.05	0	0.600659	0	Simmental <= Angus	0	#NAME?	0.392183
PANTOSYN-PWY: superpathway of coenzyme A biosynthesis I (bacteria)|g__Lachnospiraceae_unclassified.s__Eubacterium_rectale	0.000166986	0.55	0	14.4919	0	Simmental < Angus	0	#NAME?	0.00131358
PANTOSYN-PWY: superpathway of coenzyme A biosynthesis I (bacteria)|g__Parabacteroides.s__Parabacteroides_sp_CAG_409	2.56588e-05	0.65	0	41.9683	0	Simmental < Angus	0	#NAME?	0.000255887
PANTOSYN-PWY: superpathway of coenzyme A biosynthesis I (bacteria)|g__Phyllobacterium.s__Phyllobacterium_myrsinacearum	0.162587	0.1	0	86.5454	0	Simmental <= Angus	0	#NAME?	0.356422
PANTOSYN-PWY: superpathway of coenzyme A biosynthesis I (bacteria)|g__Prevotella.s__Prevotella_sp_CAG_279	0.00958437	0.3	0	24.0912	0	Simmental < Angus	0	#NAME?	0.0382327
PANTOSYN-PWY: superpathway of coenzyme A biosynthesis I (bacteria)|g__Roseburia.s__Roseburia_faecis	0.342112	0.05	0	0.644107	0	Simmental <= Angus	0	#NAME?	0.392183
PANTOSYN-PWY: superpathway of coenzyme A biosynthesis I (bacteria)|g__Roseburia.s__Roseburia_sp_831b	0.342112	0.05	0	1.07757	0	Simmental <= Angus	0	#NAME?	0.392183
PANTOSYN-PWY: superpathway of coenzyme A biosynthesis I (bacteria)|g__Ruminococcaceae_unclassified.s__Ruminococcaceae_bacterium_P7	0.342112	0.05	0	0.624559	0	Simmental <= Angus	0	#NAME?	0.392183
PANTOSYN-PWY: superpathway of coenzyme A biosynthesis I (bacteria)|g__Treponema.s__Treponema_saccharophilum	0.342112	0	0.05	0	4.24958	Angus <= Simmental	Inf	Inf	0.392183
PWY-7663: gondoate biosynthesis (anaerobic)	1.56463e-05	1	1	1325.03	451.465	Simmental < Angus	0.34072	-1.55334	0.000181971
PENTOSE-P-PWY: pentose phosphate pathway|g__Bacteroides.s__Bacteroides_fragilis	0.342112	0.05	0	0.569302	0	Simmental <= Angus	0	#NAME?	0.392183
PENTOSE-P-PWY: pentose phosphate pathway|g__Escherichia.s__Escherichia_coli	0.614695	0.1	0.05	4.0351	27.3293	Simmental <= Angus	6.7729	2.75977	0.656994
HEMESYN2-PWY: heme b biosynthesis II (oxygen-independent)	1.56545e-05	0.9	0.3	280.038	30.7824	Simmental < Angus	0.109922	-3.18545	0.000181971
PEPTIDOGLYCANSYN-PWY: peptidoglycan biosynthesis I (meso-diaminopimelate containing)|g__Adlercreutzia.s__Adlercreutzia_equolifaciens	0.342112	0.05	0	0.324972	0	Simmental <= Angus	0	#NAME?	0.392183
PEPTIDOGLYCANSYN-PWY: peptidoglycan biosynthesis I (meso-diaminopimelate containing)|g__Alistipes.s__Alistipes_finegoldii	0.342112	0.05	0	23.1312	0	Simmental <= Angus	0	#NAME?	0.392183
PEPTIDOGLYCANSYN-PWY: peptidoglycan biosynthesis I (meso-diaminopimelate containing)|g__Alistipes.s__Alistipes_indistinctus	0.342112	0.05	0	0.545485	0	Simmental <= Angus	0	#NAME?	0.392183
PEPTIDOGLYCANSYN-PWY: peptidoglycan biosynthesis I (meso-diaminopimelate containing)|g__Anaerostipes.s__Anaerostipes_hadrus	0.162587	0.1	0	1.52415	0	Simmental <= Angus	0	#NAME?	0.356422
PEPTIDOGLYCANSYN-PWY: peptidoglycan biosynthesis I (meso-diaminopimelate containing)|g__Anaerostipes.s__Anaerostipes_sp_992a	0.342112	0	0.05	0	2.39688	Angus <= Simmental	Inf	Inf	0.392183
PEPTIDOGLYCANSYN-PWY: peptidoglycan biosynthesis I (meso-diaminopimelate containing)|g__Asaccharobacter.s__Asaccharobacter_celatus	0.342112	0.05	0	1.02055	0	Simmental <= Angus	0	#NAME?	0.392183
PEPTIDOGLYCANSYN-PWY: peptidoglycan biosynthesis I (meso-diaminopimelate containing)|g__Bacteroides.s__Bacteroides_caccae	0.342112	0.05	0	0.759749	0	Simmental <= Angus	0	#NAME?	0.392183
PEPTIDOGLYCANSYN-PWY: peptidoglycan biosynthesis I (meso-diaminopimelate containing)|g__Bacteroides.s__Bacteroides_coprophilus	0.098042	0.25	0.05	14.018	9.22394	Simmental <= Angus	0.658007	-0.603825	0.26488
PEPTIDOGLYCANSYN-PWY: peptidoglycan biosynthesis I (meso-diaminopimelate containing)|g__Bacteroides.s__Bacteroides_dorei	0.342112	0.05	0	1.44231	0	Simmental <= Angus	0	#NAME?	0.392183
PEPTIDOGLYCANSYN-PWY: peptidoglycan biosynthesis I (meso-diaminopimelate containing)|g__Bacteroides.s__Bacteroides_fragilis	0.342112	0.05	0	1.03695	0	Simmental <= Angus	0	#NAME?	0.392183
PEPTIDOGLYCANSYN-PWY: peptidoglycan biosynthesis I (meso-diaminopimelate containing)|g__Bacteroides.s__Bacteroides_massiliensis	0.342112	0	0.05	0	4.25181	Angus <= Simmental	Inf	Inf	0.392183
PEPTIDOGLYCANSYN-PWY: peptidoglycan biosynthesis I (meso-diaminopimelate containing)|g__Bacteroides.s__Bacteroides_sartorii	0.162587	0	0.1	0	3.22585	Angus <= Simmental	Inf	Inf	0.356422
PEPTIDOGLYCANSYN-PWY: peptidoglycan biosynthesis I (meso-diaminopimelate containing)|g__Bacteroides.s__Bacteroides_stercoris	0.342112	0	0.05	0	0.640494	Angus <= Simmental	Inf	Inf	0.392183
PEPTIDOGLYCANSYN-PWY: peptidoglycan biosynthesis I (meso-diaminopimelate containing)|g__Bacteroides.s__Bacteroides_uniformis	0.00602598	0.55	0.1	12.5909	6.28456	Simmental < Angus	0.499135	-1.0025	0.026823
PEPTIDOGLYCANSYN-PWY: peptidoglycan biosynthesis I (meso-diaminopimelate containing)|g__Bacteroides.s__Bacteroides_vulgatus	0.136086	0.3	0.1	6.05623	8.79387	Simmental <= Angus	1.45204	0.538078	0.355813
PEPTIDOGLYCANSYN-PWY: peptidoglycan biosynthesis I (meso-diaminopimelate containing)|g__Bacteroides.s__Bacteroides_xylanisolvens	0.342112	0	0.05	0	0.799265	Angus <= Simmental	Inf	Inf	0.392183
PEPTIDOGLYCANSYN-PWY: peptidoglycan biosynthesis I (meso-diaminopimelate containing)|g__Barnesiella.s__Barnesiella_intestinihominis	0.342112	0	0.05	0	0.801708	Angus <= Simmental	Inf	Inf	0.392183
PEPTIDOGLYCANSYN-PWY: peptidoglycan biosynthesis I (meso-diaminopimelate containing)|g__Bifidobacterium.s__Bifidobacterium_adolescentis	0.342112	0	0.05	0	6.94707	Angus <= Simmental	Inf	Inf	0.392183
PEPTIDOGLYCANSYN-PWY: peptidoglycan biosynthesis I (meso-diaminopimelate containing)|g__Bifidobacterium.s__Bifidobacterium_criceti	0.011278	0.4	0.05	25.1754	2.54799	Simmental < Angus	0.10121	-3.30458	0.0446473
PEPTIDOGLYCANSYN-PWY: peptidoglycan biosynthesis I (meso-diaminopimelate containing)|g__Bifidobacterium.s__Bifidobacterium_longum	0.342112	0.05	0	1.54375	0	Simmental <= Angus	0	#NAME?	0.392183
PEPTIDOGLYCANSYN-PWY: peptidoglycan biosynthesis I (meso-diaminopimelate containing)|g__Bifidobacterium.s__Bifidobacterium_merycicum	0.102483	0.4	0.15	33.3379	6.13004	Simmental <= Angus	0.183876	-2.4432	0.275857
PEPTIDOGLYCANSYN-PWY: peptidoglycan biosynthesis I (meso-diaminopimelate containing)|g__Bifidobacterium.s__Bifidobacterium_pseudocatenulatum	0.342112	0.05	0	2.60554	0	Simmental <= Angus	0	#NAME?	0.392183
PEPTIDOGLYCANSYN-PWY: peptidoglycan biosynthesis I (meso-diaminopimelate containing)|g__Bifidobacterium.s__Bifidobacterium_pseudolongum	1.71768e-05	0.9	0.75	1305.68	96.8098	Simmental < Angus	0.0741454	-3.7535	0.000190563
PEPTIDOGLYCANSYN-PWY: peptidoglycan biosynthesis I (meso-diaminopimelate containing)|g__Bifidobacterium.s__Bifidobacterium_ruminantium	0.342112	0	0.05	0	1.26252	Angus <= Simmental	Inf	Inf	0.392183
PEPTIDOGLYCANSYN-PWY: peptidoglycan biosynthesis I (meso-diaminopimelate containing)|g__Blautia.s__Blautia_obeum	0.0401613	0.2	0	4.54589	0	Simmental < Angus	0	#NAME?	0.126697
PEPTIDOGLYCANSYN-PWY: peptidoglycan biosynthesis I (meso-diaminopimelate containing)|g__Blautia.s__Blautia_wexlerae	0.342112	0.05	0	0.88212	0	Simmental <= Angus	0	#NAME?	0.392183
PEPTIDOGLYCANSYN-PWY: peptidoglycan biosynthesis I (meso-diaminopimelate containing)|g__Blautia.s__Ruminococcus_torques	0.000930298	0.45	0	45.0365	0	Simmental < Angus	0	#NAME?	0.00538128
PEPTIDOGLYCANSYN-PWY: peptidoglycan biosynthesis I (meso-diaminopimelate containing)|g__Butyricimonas.s__Butyricimonas_virosa	0.342112	0	0.05	0	1.34236	Angus <= Simmental	Inf	Inf	0.392183
PEPTIDOGLYCANSYN-PWY: peptidoglycan biosynthesis I (meso-diaminopimelate containing)|g__Clostridium.s__Clostridium_bornimense	6.68263e-05	0.6	0	13.9451	0	Simmental < Angus	0	#NAME?	0.000580753
PEPTIDOGLYCANSYN-PWY: peptidoglycan biosynthesis I (meso-diaminopimelate containing)|g__Clostridium.s__Clostridium_perfringens	0.342112	0	0.05	0	5.43071	Angus <= Simmental	Inf	Inf	0.392183
PEPTIDOGLYCANSYN-PWY: peptidoglycan biosynthesis I (meso-diaminopimelate containing)|g__Clostridium.s__Clostridium_sp_CAG_964	0.342112	0.05	0	2.34508	0	Simmental <= Angus	0	#NAME?	0.392183
PEPTIDOGLYCANSYN-PWY: peptidoglycan biosynthesis I (meso-diaminopimelate containing)|g__Coprococcus.s__Coprococcus_catus	3.30765e-06	0.75	0	28.9663	0	Simmental < Angus	0	#NAME?	5.29514e-05
PEPTIDOGLYCANSYN-PWY: peptidoglycan biosynthesis I (meso-diaminopimelate containing)|g__Coprococcus.s__Coprococcus_comes	0.080631	0.15	0	9.18774	0	Simmental <= Angus	0	#NAME?	0.223805
PEPTIDOGLYCANSYN-PWY: peptidoglycan biosynthesis I (meso-diaminopimelate containing)|g__Coprococcus.s__Coprococcus_eutactus	0.342112	0.05	0	1.20416	0	Simmental <= Angus	0	#NAME?	0.392183
PEPTIDOGLYCANSYN-PWY: peptidoglycan biosynthesis I (meso-diaminopimelate containing)|g__Dorea.s__Dorea_formicigenerans	0.00958437	0.3	0	7.87876	0	Simmental < Angus	0	#NAME?	0.0382327
PEPTIDOGLYCANSYN-PWY: peptidoglycan biosynthesis I (meso-diaminopimelate containing)|g__Dorea.s__Dorea_longicatena	0.080631	0.15	0	7.73061	0	Simmental <= Angus	0	#NAME?	0.223805
PEPTIDOGLYCANSYN-PWY: peptidoglycan biosynthesis I (meso-diaminopimelate containing)|g__Escherichia.s__Escherichia_coli	0.614695	0.1	0.05	4.59114	22.1154	Simmental <= Angus	4.81697	2.26813	0.656994
PEPTIDOGLYCANSYN-PWY: peptidoglycan biosynthesis I (meso-diaminopimelate containing)|g__Faecalibacterium.s__Faecalibacterium_prausnitzii	9.42883e-06	0.7	0	68.2266	0	Simmental < Angus	0	#NAME?	0.000117498
PEPTIDOGLYCANSYN-PWY: peptidoglycan biosynthesis I (meso-diaminopimelate containing)|g__Fusicatenibacter.s__Fusicatenibacter_saccharivorans	0.162587	0.1	0	1.08784	0	Simmental <= Angus	0	#NAME?	0.356422
PEPTIDOGLYCANSYN-PWY: peptidoglycan biosynthesis I (meso-diaminopimelate containing)|g__Gemmiger.s__Gemmiger_formicilis	0.342112	0.05	0	0.517405	0	Simmental <= Angus	0	#NAME?	0.392183
PEPTIDOGLYCANSYN-PWY: peptidoglycan biosynthesis I (meso-diaminopimelate containing)|g__Lachnospiraceae_unclassified.s__Eubacterium_rectale	9.42883e-06	0.7	0	35.0343	0	Simmental < Angus	0	#NAME?	0.000117498
PEPTIDOGLYCANSYN-PWY: peptidoglycan biosynthesis I (meso-diaminopimelate containing)|g__Lactobacillus.s__Lactobacillus_mucosae	0.342112	0.05	0	8.99985	0	Simmental <= Angus	0	#NAME?	0.392183
PEPTIDOGLYCANSYN-PWY: peptidoglycan biosynthesis I (meso-diaminopimelate containing)|g__Lactobacillus.s__Lactobacillus_ruminis	0.342112	0.05	0	4.64646	0	Simmental <= Angus	0	#NAME?	0.392183
PEPTIDOGLYCANSYN-PWY: peptidoglycan biosynthesis I (meso-diaminopimelate containing)|g__Parabacteroides.s__Parabacteroides_sp_CAG_409	3.30765e-06	0.75	0	50.3695	0	Simmental < Angus	0	#NAME?	5.29514e-05
PEPTIDOGLYCANSYN-PWY: peptidoglycan biosynthesis I (meso-diaminopimelate containing)|g__Phyllobacterium.s__Phyllobacterium_myrsinacearum	0.0401613	0.2	0	149.346	0	Simmental < Angus	0	#NAME?	0.126697
PEPTIDOGLYCANSYN-PWY: peptidoglycan biosynthesis I (meso-diaminopimelate containing)|g__Prevotella.s__Prevotella_copri	8.21084e-06	0.75	0.05	190.263	2.12898	Simmental < Angus	0.0111896	-6.48169	0.000114826
PEPTIDOGLYCANSYN-PWY: peptidoglycan biosynthesis I (meso-diaminopimelate containing)|g__Prevotella.s__Prevotella_sp_AM42_24	0.162587	0.1	0	0.672922	0	Simmental <= Angus	0	#NAME?	0.356422
PEPTIDOGLYCANSYN-PWY: peptidoglycan biosynthesis I (meso-diaminopimelate containing)|g__Prevotella.s__Prevotella_sp_CAG_1092	3.50549e-07	0.85	0	84.956	0	Simmental < Angus	0	#NAME?	1.33282e-05
PEPTIDOGLYCANSYN-PWY: peptidoglycan biosynthesis I (meso-diaminopimelate containing)|g__Prevotella.s__Prevotella_sp_CAG_520	1.10489e-06	0.8	0	247.571	0	Simmental < Angus	0	#NAME?	2.74344e-05
PEPTIDOGLYCANSYN-PWY: peptidoglycan biosynthesis I (meso-diaminopimelate containing)|g__Prevotella.s__Prevotella_sp_P3_122	0.0895157	0.25	0.05	6.05979	1.03153	Simmental <= Angus	0.170225	-2.55448	0.24511
PEPTIDOGLYCANSYN-PWY: peptidoglycan biosynthesis I (meso-diaminopimelate containing)|g__Prevotellaceae_unclassified.s__Prevotellaceae_bacterium_HUN156	0.342112	0	0.05	0	0.502248	Angus <= Simmental	Inf	Inf	0.392183
PEPTIDOGLYCANSYN-PWY: peptidoglycan biosynthesis I (meso-diaminopimelate containing)|g__Pseudoscardovia.s__Pseudoscardovia_suis	0.342112	0.05	0	0.772843	0	Simmental <= Angus	0	#NAME?	0.392183
PEPTIDOGLYCANSYN-PWY: peptidoglycan biosynthesis I (meso-diaminopimelate containing)|g__Romboutsia.s__Romboutsia_ilealis	0.0833188	0.65	0.4	41.5415	14.8806	Simmental <= Angus	0.358209	-1.48113	0.229867
PEPTIDOGLYCANSYN-PWY: peptidoglycan biosynthesis I (meso-diaminopimelate containing)|g__Roseburia.s__Roseburia_faecis	0.342112	0.05	0	0.65633	0	Simmental <= Angus	0	#NAME?	0.392183
PEPTIDOGLYCANSYN-PWY: peptidoglycan biosynthesis I (meso-diaminopimelate containing)|g__Roseburia.s__Roseburia_inulinivorans	0.00958437	0.3	0	9.02606	0	Simmental < Angus	0	#NAME?	0.0382327
PEPTIDOGLYCANSYN-PWY: peptidoglycan biosynthesis I (meso-diaminopimelate containing)|g__Roseburia.s__Roseburia_sp_499	0.080631	0.15	0	1.86463	0	Simmental <= Angus	0	#NAME?	0.223805
PEPTIDOGLYCANSYN-PWY: peptidoglycan biosynthesis I (meso-diaminopimelate containing)|g__Roseburia.s__Roseburia_sp_831b	0.162587	0.1	0	2.18869	0	Simmental <= Angus	0	#NAME?	0.356422
PEPTIDOGLYCANSYN-PWY: peptidoglycan biosynthesis I (meso-diaminopimelate containing)|g__Ruminococcaceae_unclassified.s__Ruminococcaceae_bacterium_YAD3003	0.342112	0	0.05	0	3.93782	Angus <= Simmental	Inf	Inf	0.392183
PEPTIDOGLYCANSYN-PWY: peptidoglycan biosynthesis I (meso-diaminopimelate containing)|g__Ruminococcus.s__Ruminococcus_bromii	0.342112	0.05	0	0.887637	0	Simmental <= Angus	0	#NAME?	0.392183
PEPTIDOGLYCANSYN-PWY: peptidoglycan biosynthesis I (meso-diaminopimelate containing)|g__Sphingomonas.s__Sphingomonas_sp_FARSPH	0.019799	0.25	0	141.1	0	Simmental < Angus	0	#NAME?	0.0698816
PEPTIDOGLYCANSYN-PWY: peptidoglycan biosynthesis I (meso-diaminopimelate containing)|g__Treponema.s__Treponema_saccharophilum	0.342112	0	0.05	0	4.09615	Angus <= Simmental	Inf	Inf	0.392183
FASYN-INITIAL-PWY: superpathway of fatty acid biosynthesis initiation (E. coli)|g__Roseburia.s__Roseburia_sp_831b	0.342112	0.05	0	0.879386	0	Simmental <= Angus	0	#NAME?	0.392183
SULFATE-CYS-PWY: superpathway of sulfate assimilation and cysteine biosynthesis	1.71768e-05	1	0.65	417.157	73.9181	Simmental < Angus	0.177195	-2.49659	0.000190563
PHOSLIPSYN-PWY: superpathway of phospholipid biosynthesis I (bacteria)|g__Escherichia.s__Escherichia_coli	0.614695	0.1	0.05	10.2331	32.993	Simmental <= Angus	3.22415	1.68892	0.656994
PWY-5345: superpathway of L-methionine biosynthesis (by sulfhydrylation)	1.94055e-05	1	0.65	462.219	88.6914	Simmental < Angus	0.191882	-2.38171	0.000207713
SO4ASSIM-PWY: assimilatory sulfate reduction I	1.94055e-05	1	0.65	373.791	44.2706	Simmental < Angus	0.118437	-3.07781	0.000207713
POLYAMSYN-PWY: superpathway of polyamine biosynthesis I|g__Escherichia.s__Escherichia_coli	1	0.1	0.1	6.40411	26.5847	Angus <=> Simmental	4.15119	2.05352	1
ARG+POLYAMINE-SYN: superpathway of arginine and polyamine biosynthesis	2.47156e-05	1	0.65	219.027	105.1	Simmental < Angus	0.479848	-1.05935	0.000255887
POLYISOPRENSYN-PWY: polyisoprenoid biosynthesis (E. coli)|g__Escherichia.s__Escherichia_coli	1	0.1	0.1	4.44081	17.0839	Angus <=> Simmental	3.84702	1.94374	1
PWY-6317: D-galactose degradation I (Leloir pathway)	2.89778e-05	1	1	1443.34	768.73	Simmental < Angus	0.532605	-0.908862	0.000285092
PPGPPMET-PWY: ppGpp metabolism|g__Escherichia.s__Escherichia_coli	1	0.05	0.05	1.65741	9.93293	Angus <=> Simmental	5.99302	2.58328	1
PWY0-1296: purine ribonucleosides degradation	2.89778e-05	1	1	2172.55	1212.93	Simmental < Angus	0.5583	-0.840888	0.000285092
PWY66-422	2.89778e-05	1	1	1438.69	768.73	Simmental < Angus	0.534328	-0.904203	0.000285092
PWY-1042: glycolysis IV|g__Alistipes.s__Alistipes_shahii	0.342112	0.05	0	10.3057	0	Simmental <= Angus	0	#NAME?	0.392183
PWY-1042: glycolysis IV|g__Anaerostipes.s__Anaerostipes_hadrus	0.162587	0.1	0	2.07924	0	Simmental <= Angus	0	#NAME?	0.356422
PWY-1042: glycolysis IV|g__Bacteroides.s__Bacteroides_caccae	0.342112	0.05	0	0.708577	0	Simmental <= Angus	0	#NAME?	0.392183
PWY-1042: glycolysis IV|g__Bacteroides.s__Bacteroides_coprophilus	0.098042	0.25	0.05	19.6265	10.6139	Simmental <= Angus	0.540795	-0.886846	0.26488
PWY-1042: glycolysis IV|g__Bacteroides.s__Bacteroides_dorei	0.342112	0.05	0	2.3465	0	Simmental <= Angus	0	#NAME?	0.392183
PWY-1042: glycolysis IV|g__Bacteroides.s__Bacteroides_fragilis	0.342112	0.05	0	0.965475	0	Simmental <= Angus	0	#NAME?	0.392183
PWY-1042: glycolysis IV|g__Bacteroides.s__Bacteroides_massiliensis	0.342112	0	0.05	0	7.11933	Angus <= Simmental	Inf	Inf	0.392183
PWY-1042: glycolysis IV|g__Bacteroides.s__Bacteroides_sartorii	0.162587	0	0.1	0	6.06944	Angus <= Simmental	Inf	Inf	0.356422
PWY-1042: glycolysis IV|g__Bacteroides.s__Bacteroides_vulgatus	0.27911	0.25	0.1	8.50298	13.8194	Simmental <= Angus	1.62524	0.700651	0.392183
PWY-1042: glycolysis IV|g__Blautia.s__Blautia_obeum	0.00958437	0.3	0	9.93586	0	Simmental < Angus	0	#NAME?	0.0382327
PWY-1042: glycolysis IV|g__Blautia.s__Blautia_wexlerae	0.342112	0.05	0	1.60772	0	Simmental <= Angus	0	#NAME?	0.392183
PWY-1042: glycolysis IV|g__Blautia.s__Ruminococcus_torques	0.000930298	0.45	0	69.8593	0	Simmental < Angus	0	#NAME?	0.00538128
PWY-1042: glycolysis IV|g__Butyricimonas.s__Butyricimonas_virosa	0.342112	0	0.05	0	0.958981	Angus <= Simmental	Inf	Inf	0.392183
PWY-1042: glycolysis IV|g__Clostridium.s__Clostridium_bornimense	0.000640866	0.6	0.1	18.1474	1.90059	Simmental < Angus	0.104731	-3.25524	0.00428418
PWY-1042: glycolysis IV|g__Clostridium.s__Clostridium_perfringens	0.342112	0	0.05	0	7.41828	Angus <= Simmental	Inf	Inf	0.392183
PWY-1042: glycolysis IV|g__Coprococcus.s__Coprococcus_catus	9.42883e-06	0.7	0	40.6228	0	Simmental < Angus	0	#NAME?	0.000117498
PWY-1042: glycolysis IV|g__Coprococcus.s__Coprococcus_comes	0.162587	0.1	0	8.32379	0	Simmental <= Angus	0	#NAME?	0.356422
PWY-1042: glycolysis IV|g__Coprococcus.s__Coprococcus_eutactus	0.342112	0.05	0	1.46441	0	Simmental <= Angus	0	#NAME?	0.392183
PWY-1042: glycolysis IV|g__Dorea.s__Dorea_formicigenerans	0.019799	0.25	0	8.07746	0	Simmental < Angus	0	#NAME?	0.0698816
PWY-1042: glycolysis IV|g__Dorea.s__Dorea_longicatena	0.019799	0.25	0	13.5292	0	Simmental < Angus	0	#NAME?	0.0698816
PWY-1042: glycolysis IV|g__Escherichia.s__Escherichia_coli	0.614695	0.1	0.05	6.09853	36.4008	Simmental <= Angus	5.96878	2.57744	0.656994
PWY-1042: glycolysis IV|g__Faecalibacterium.s__Faecalibacterium_prausnitzii	1.02019e-06	0.85	0.05	155.917	4.14771	Simmental < Angus	0.0266021	-5.23232	2.74344e-05
PWY-1042: glycolysis IV|g__Fusicatenibacter.s__Fusicatenibacter_saccharivorans	0.342112	0.05	0	0.587602	0	Simmental <= Angus	0	#NAME?	0.392183
PWY-1042: glycolysis IV|g__Lachnospiraceae_unclassified.s__Eubacterium_rectale	2.96434e-06	0.8	0.05	45.4062	0.996267	Simmental < Angus	0.0219412	-5.51021	5.29514e-05
PWY-1042: glycolysis IV|g__Prevotella.s__Prevotella_copri	9.4642e-06	0.75	0.05	205.117	2.30319	Simmental < Angus	0.0112287	-6.47667	0.000117498
PWY-1042: glycolysis IV|g__Prevotella.s__Prevotella_sp_AM42_24	0.162587	0.1	0	2.93249	0	Simmental <= Angus	0	#NAME?	0.356422
PWY-1042: glycolysis IV|g__Romboutsia.s__Romboutsia_ilealis	0.140145	0.65	0.45	45.1057	18.0554	Simmental <= Angus	0.400289	-1.32088	0.356422
PWY-1042: glycolysis IV|g__Roseburia.s__Roseburia_faecis	0.080631	0.15	0	3.45426	0	Simmental <= Angus	0	#NAME?	0.223805
PWY-1042: glycolysis IV|g__Roseburia.s__Roseburia_inulinivorans	0.00208508	0.4	0	20.2069	0	Simmental < Angus	0	#NAME?	0.0105702
PWY-1042: glycolysis IV|g__Roseburia.s__Roseburia_sp_831b	0.162587	0.1	0	4.375	0	Simmental <= Angus	0	#NAME?	0.356422
PWY-1042: glycolysis IV|g__Ruminococcaceae_unclassified.s__Ruminococcaceae_bacterium_YAD3003	0.342112	0	0.05	0	19.5455	Angus <= Simmental	Inf	Inf	0.392183
PWY-7560: methylerythritol phosphate pathway II|g__Turicibacter.s__Turicibacter_sanguinis	3.89352e-05	0.95	0.5	135.332	24.3128	Simmental < Angus	0.179653	-2.47671	0.000372538
PWY-7456: &beta;-(1,4)-mannan degradation	3.23528e-05	0.9	0.2	151.546	29.338	Simmental < Angus	0.193591	-2.36892	0.000316589
PWY-1269: CMP-3-deoxy-D-manno-octulosonate biosynthesis|g__Alistipes.s__Alistipes_shahii	0.342112	0.05	0	8.76249	0	Simmental <= Angus	0	#NAME?	0.392183
PWY-1269: CMP-3-deoxy-D-manno-octulosonate biosynthesis|g__Bacteroides.s__Bacteroides_uniformis	0.0316662	0.45	0.1	7.08142	4.77994	Simmental < Angus	0.674997	-0.567047	0.109245
PWY-1269: CMP-3-deoxy-D-manno-octulosonate biosynthesis|g__Bacteroides.s__Bacteroides_xylanisolvens	0.573704	0.05	0.1	0.637646	1.08907	Angus <= Simmental	1.70796	0.772277	0.64471
PWY-1269: CMP-3-deoxy-D-manno-octulosonate biosynthesis|g__Escherichia.s__Escherichia_coli	0.614695	0.1	0.05	5.23656	21.2717	Simmental <= Angus	4.06215	2.02224	0.656994
PWY-1269: CMP-3-deoxy-D-manno-octulosonate biosynthesis|g__Prevotella.s__Prevotella_copri	9.42883e-06	0.7	0	84.6785	0	Simmental < Angus	0	#NAME?	0.000117498
DAPLYSINESYN-PWY: L-lysine biosynthesis I	3.36432e-05	1	1	1204.53	244.408	Simmental < Angus	0.202907	-2.30111	0.000326803
PWY-1861: formaldehyde assimilation II (assimilatory RuMP Cycle)|g__Anaerostipes.s__Anaerostipes_hadrus	0.342112	0.05	0	0.951149	0	Simmental <= Angus	0	#NAME?	0.392183
PWY-5188: tetrapyrrole biosynthesis I (from glutamate)	3.89889e-05	1	1	481.85	161.213	Simmental < Angus	0.334571	-1.57962	0.000372538
PWY-241: C4 photosynthetic carbon assimilation cycle, NADP-ME type|g__Sphingomonas.s__Sphingomonas_sp_FARSPH	0.000401357	0.5	0	166.401	0	Simmental < Angus	0	#NAME?	0.00281722
GALACT-GLUCUROCAT-PWY: superpathway of hexuronide and hexuronate degradation	4.13129e-05	1	0.8	229.03	81.2008	Simmental < Angus	0.354542	-1.49597	0.000391667
PWY-2723: trehalose degradation V|g__Bifidobacterium.s__Bifidobacterium_longum	0.342112	0.05	0	1.21884	0	Simmental <= Angus	0	#NAME?	0.392183
PWY-2723: trehalose degradation V|g__Bifidobacterium.s__Bifidobacterium_merycicum	0.310517	0.35	0.2	27.2064	6.57924	Simmental <= Angus	0.241827	-2.04795	0.392183
PWY-2723: trehalose degradation V|g__Escherichia.s__Escherichia_coli	1	0.05	0.05	1.01582	15.4252	Angus <=> Simmental	15.1849	3.92457	1
HISDEG-PWY: L-histidine degradation I	4.1623e-05	1	0.9	759.776	203.719	Simmental < Angus	0.26813	-1.89899	0.000393586
PWY-2941: L-lysine biosynthesis II|g__Bacteroides.s__Bacteroides_fragilis	0.342112	0.05	0	1.03407	0	Simmental <= Angus	0	#NAME?	0.392183
PWY-2941: L-lysine biosynthesis II|g__Bifidobacterium.s__Bifidobacterium_merycicum	0.210844	0.4	0.2	34.8402	7.88821	Simmental <= Angus	0.226411	-2.14298	0.392183
PWY-2941: L-lysine biosynthesis II|g__Blautia.s__Ruminococcus_torques	0.342112	0.05	0	6.21198	0	Simmental <= Angus	0	#NAME?	0.392183
PWY-2941: L-lysine biosynthesis II|g__Clostridium.s__Clostridium_bornimense	2.56588e-05	0.65	0	15.9935	0	Simmental < Angus	0	#NAME?	0.000255887
PWY-2941: L-lysine biosynthesis II|g__Clostridium.s__Clostridium_perfringens	0.342112	0	0.05	0	4.03048	Angus <= Simmental	Inf	Inf	0.392183
PWY-2941: L-lysine biosynthesis II|g__Lactobacillus.s__Lactobacillus_mucosae	0.342112	0.05	0	7.56932	0	Simmental <= Angus	0	#NAME?	0.392183
PWY-2941: L-lysine biosynthesis II|g__Lactobacillus.s__Lactobacillus_ruminis	0.342112	0.05	0	4.47181	0	Simmental <= Angus	0	#NAME?	0.392183
PWY-2941: L-lysine biosynthesis II|g__Methanobrevibacter.s__Methanobrevibacter_thaueri	0.342112	0	0.05	0	0.886336	Angus <= Simmental	Inf	Inf	0.392183
UDPNAGSYN-PWY: UDP-N-acetyl-D-glucosamine biosynthesis I|g__Turicibacter.s__Turicibacter_sanguinis	4.09704e-05	0.95	0.8	183.628	44.8188	Simmental < Angus	0.244074	-2.03461	0.000389432
PWY-7196: superpathway of pyrimidine ribonucleosides salvage	4.54648e-05	0.7	0.1	134.436	4.87846	Simmental < Angus	0.0362885	-4.78434	0.000422359
PWY-2942: L-lysine biosynthesis III|g__Adlercreutzia.s__Adlercreutzia_equolifaciens	0.342112	0.05	0	0.473074	0	Simmental <= Angus	0	#NAME?	0.392183
PWY-2942: L-lysine biosynthesis III|g__Alistipes.s__Alistipes_finegoldii	0.342112	0.05	0	27.0341	0	Simmental <= Angus	0	#NAME?	0.392183
PWY-2942: L-lysine biosynthesis III|g__Alistipes.s__Alistipes_shahii	0.342112	0.05	0	7.79156	0	Simmental <= Angus	0	#NAME?	0.392183
PWY-2942: L-lysine biosynthesis III|g__Anaerostipes.s__Anaerostipes_hadrus	0.162587	0.1	0	1.13842	0	Simmental <= Angus	0	#NAME?	0.356422
PWY-2942: L-lysine biosynthesis III|g__Asaccharobacter.s__Asaccharobacter_celatus	0.342112	0.05	0	0.458123	0	Simmental <= Angus	0	#NAME?	0.392183
PWY-2942: L-lysine biosynthesis III|g__Bacteroides.s__Bacteroides_coprocola	0.342112	0	0.05	0	0.241943	Angus <= Simmental	Inf	Inf	0.392183
PWY-2942: L-lysine biosynthesis III|g__Bacteroides.s__Bacteroides_coprophilus	0.228262	0.25	0.1	11.6001	8.58936	Simmental <= Angus	0.740456	-0.433515	0.392183
PWY-2942: L-lysine biosynthesis III|g__Bacteroides.s__Bacteroides_dorei	0.342112	0.05	0	1.28144	0	Simmental <= Angus	0	#NAME?	0.392183
PWY-2942: L-lysine biosynthesis III|g__Bacteroides.s__Bacteroides_fragilis	0.342112	0.05	0	1.00877	0	Simmental <= Angus	0	#NAME?	0.392183
PWY-2942: L-lysine biosynthesis III|g__Bacteroides.s__Bacteroides_massiliensis	0.342112	0	0.05	0	2.71521	Angus <= Simmental	Inf	Inf	0.392183
PWY-2942: L-lysine biosynthesis III|g__Bacteroides.s__Bacteroides_sartorii	0.162587	0	0.1	0	2.80601	Angus <= Simmental	Inf	Inf	0.356422
PWY-2942: L-lysine biosynthesis III|g__Bacteroides.s__Bacteroides_stercoris	0.342112	0	0.05	0	0.323102	Angus <= Simmental	Inf	Inf	0.392183
PWY-2942: L-lysine biosynthesis III|g__Bacteroides.s__Bacteroides_uniformis	0.00545491	0.55	0.1	13.2344	5.6659	Simmental < Angus	0.428119	-1.22392	0.0245807
PWY-2942: L-lysine biosynthesis III|g__Bacteroides.s__Bacteroides_vulgatus	0.244422	0.25	0.1	4.31317	8.46313	Simmental <= Angus	1.96216	0.972443	0.392183
PWY-2942: L-lysine biosynthesis III|g__Bacteroides.s__Bacteroides_xylanisolvens	0.080631	0.15	0	1.17827	0	Simmental <= Angus	0	#NAME?	0.223805
PWY-2942: L-lysine biosynthesis III|g__Barnesiella.s__Barnesiella_intestinihominis	0.342112	0	0.05	0	0.54511	Angus <= Simmental	Inf	Inf	0.392183
PWY-2942: L-lysine biosynthesis III|g__Bifidobacterium.s__Bifidobacterium_adolescentis	0.342112	0	0.05	0	5.70974	Angus <= Simmental	Inf	Inf	0.392183
PWY-2942: L-lysine biosynthesis III|g__Bifidobacterium.s__Bifidobacterium_criceti	0.0026294	0.5	0.05	31.0272	3.48929	Simmental < Angus	0.112459	-3.15252	0.013201
PWY-2942: L-lysine biosynthesis III|g__Bifidobacterium.s__Bifidobacterium_longum	0.342112	0.05	0	1.48017	0	Simmental <= Angus	0	#NAME?	0.392183
PWY-2942: L-lysine biosynthesis III|g__Bifidobacterium.s__Bifidobacterium_merycicum	0.0954832	0.5	0.2	38.0096	8.63951	Simmental <= Angus	0.227298	-2.13734	0.260474
PWY-2942: L-lysine biosynthesis III|g__Bifidobacterium.s__Bifidobacterium_pseudocatenulatum	0.342112	0.05	0	3.67294	0	Simmental <= Angus	0	#NAME?	0.392183
PWY-2942: L-lysine biosynthesis III|g__Bifidobacterium.s__Bifidobacterium_pseudolongum	1.51933e-05	0.9	0.75	1524.2	107.173	Simmental < Angus	0.0703142	-3.83004	0.000177742
PWY-2942: L-lysine biosynthesis III|g__Bifidobacterium.s__Bifidobacterium_ruminantium	0.25921	0.3	0.15	23.2029	7.63848	Simmental <= Angus	0.329204	-1.60294	0.392183
PWY-2942: L-lysine biosynthesis III|g__Bifidobacterium.s__Bifidobacterium_thermacidophilum	0.342112	0.05	0	0.129403	0	Simmental <= Angus	0	#NAME?	0.392183
PWY-2942: L-lysine biosynthesis III|g__Blautia.s__Blautia_obeum	0.019799	0.25	0	4.76755	0	Simmental < Angus	0	#NAME?	0.0698816
PWY-2942: L-lysine biosynthesis III|g__Blautia.s__Blautia_wexlerae	0.342112	0.05	0	1.12237	0	Simmental <= Angus	0	#NAME?	0.392183
PWY-2942: L-lysine biosynthesis III|g__Blautia.s__Ruminococcus_torques	0.0401613	0.2	0	12.3882	0	Simmental < Angus	0	#NAME?	0.126697
PWY-2942: L-lysine biosynthesis III|g__Butyricimonas.s__Butyricimonas_virosa	0.342112	0	0.05	0	1.27852	Angus <= Simmental	Inf	Inf	0.392183
PWY-2942: L-lysine biosynthesis III|g__Clostridium.s__Clostridium_bornimense	2.56588e-05	0.65	0	16.8835	0	Simmental < Angus	0	#NAME?	0.000255887
PWY-2942: L-lysine biosynthesis III|g__Clostridium.s__Clostridium_perfringens	0.342112	0	0.05	0	3.78618	Angus <= Simmental	Inf	Inf	0.392183
PWY-2942: L-lysine biosynthesis III|g__Coprococcus.s__Coprococcus_catus	3.30765e-06	0.75	0	28.0231	0	Simmental < Angus	0	#NAME?	5.29514e-05
PWY-2942: L-lysine biosynthesis III|g__Coprococcus.s__Coprococcus_comes	0.0401613	0.2	0	10.5424	0	Simmental < Angus	0	#NAME?	0.126697
PWY-2942: L-lysine biosynthesis III|g__Dorea.s__Dorea_formicigenerans	0.0401613	0.2	0	4.27316	0	Simmental < Angus	0	#NAME?	0.126697
PWY-2942: L-lysine biosynthesis III|g__Dorea.s__Dorea_longicatena	0.0401613	0.2	0	11.4372	0	Simmental < Angus	0	#NAME?	0.126697
PWY-2942: L-lysine biosynthesis III|g__Escherichia.s__Escherichia_coli	0.614695	0.1	0.05	6.21896	22.422	Simmental <= Angus	3.60543	1.85017	0.656994
PWY-2942: L-lysine biosynthesis III|g__Eubacterium.s__Eubacterium_hallii	0.342112	0.05	0	0.637722	0	Simmental <= Angus	0	#NAME?	0.392183
PWY-2942: L-lysine biosynthesis III|g__Fibrobacter.s__Fibrobacter_sp_UWH4	0.342112	0	0.05	0	0.879315	Angus <= Simmental	Inf	Inf	0.392183
PWY-2942: L-lysine biosynthesis III|g__Lactobacillus.s__Lactobacillus_mucosae	0.342112	0.05	0	7.64033	0	Simmental <= Angus	0	#NAME?	0.392183
PWY-2942: L-lysine biosynthesis III|g__Lactobacillus.s__Lactobacillus_ruminis	0.342112	0.05	0	4.03233	0	Simmental <= Angus	0	#NAME?	0.392183
PWY-2942: L-lysine biosynthesis III|g__Methanobrevibacter.s__Methanobrevibacter_millerae	0.162587	0.1	0	2.13832	0	Simmental <= Angus	0	#NAME?	0.356422
PWY-2942: L-lysine biosynthesis III|g__Methanobrevibacter.s__Methanobrevibacter_thaueri	0.162587	0	0.1	0	1.49565	Angus <= Simmental	Inf	Inf	0.356422
PWY-2942: L-lysine biosynthesis III|g__Methanosphaera.s__Methanosphaera_sp_BMS	0.342112	0	0.05	0	0.451016	Angus <= Simmental	Inf	Inf	0.392183
PWY-2942: L-lysine biosynthesis III|g__Parabacteroides.s__Parabacteroides_sp_CAG_409	3.30765e-06	0.75	0	49.0953	0	Simmental < Angus	0	#NAME?	5.29514e-05
PWY-2942: L-lysine biosynthesis III|g__Phyllobacterium.s__Phyllobacterium_myrsinacearum	0.0401613	0.2	0	133.33	0	Simmental < Angus	0	#NAME?	0.126697
PWY-2942: L-lysine biosynthesis III|g__Prevotella.s__Prevotella_copri	8.21084e-06	0.75	0.05	143.555	1.39174	Simmental < Angus	0.00969485	-6.68857	0.000114826
PWY-2942: L-lysine biosynthesis III|g__Prevotella.s__Prevotella_sp_AM42_24	0.342112	0.05	0	0.327454	0	Simmental <= Angus	0	#NAME?	0.392183
PWY-2942: L-lysine biosynthesis III|g__Prevotella.s__Prevotella_sp_CAG_1092	3.50549e-07	0.85	0	73.6446	0	Simmental < Angus	0	#NAME?	1.33282e-05
PWY-2942: L-lysine biosynthesis III|g__Prevotella.s__Prevotella_sp_P3_122	0.080631	0.15	0	3.45909	0	Simmental <= Angus	0	#NAME?	0.223805
PWY-2942: L-lysine biosynthesis III|g__Prevotellaceae_unclassified.s__Prevotellaceae_bacterium_HUN156	0.342112	0	0.05	0	0.238184	Angus <= Simmental	Inf	Inf	0.392183
PWY-2942: L-lysine biosynthesis III|g__Sphingomonas.s__Sphingomonas_sp_FARSPH	0.00453206	0.35	0	153.897	0	Simmental < Angus	0	#NAME?	0.0206517
PWY-2942: L-lysine biosynthesis III|g__Succiniclasticum.s__Succiniclasticum_ruminis	0.342112	0	0.05	0	0.728522	Angus <= Simmental	Inf	Inf	0.392183
PWY-2942: L-lysine biosynthesis III|g__Treponema.s__Treponema_saccharophilum	0.342112	0	0.05	0	3.85401	Angus <= Simmental	Inf	Inf	0.392183
PWY-5667: CDP-diacylglycerol biosynthesis I|g__Turicibacter.s__Turicibacter_sanguinis	4.23724e-05	0.95	0.6	119.403	22.3858	Simmental < Angus	0.187482	-2.41518	0.000398607
PWY-7282: 4-amino-2-methyl-5-diphosphomethylpyrimidine biosynthesis II	4.54759e-05	1	0.7	428.417	109.145	Simmental < Angus	0.254763	-1.97277	0.000422359
PWY-3001: superpathway of L-isoleucine biosynthesis I|g__Bacteroides.s__Bacteroides_fragilis	0.342112	0.05	0	1.29169	0	Simmental <= Angus	0	#NAME?	0.392183
PWY-3001: superpathway of L-isoleucine biosynthesis I|g__Bacteroides.s__Bacteroides_stercoris	0.162587	0	0.1	0	1.26853	Angus <= Simmental	Inf	Inf	0.356422
PWY-3001: superpathway of L-isoleucine biosynthesis I|g__Bifidobacterium.s__Bifidobacterium_adolescentis	0.342112	0	0.05	0	5.79156	Angus <= Simmental	Inf	Inf	0.392183
PWY-3001: superpathway of L-isoleucine biosynthesis I|g__Bifidobacterium.s__Bifidobacterium_criceti	0.00120979	0.55	0.05	27.8679	3.45943	Simmental < Angus	0.124137	-3.01	0.00684609
PWY-3001: superpathway of L-isoleucine biosynthesis I|g__Bifidobacterium.s__Bifidobacterium_longum	0.342112	0.05	0	2.10631	0	Simmental <= Angus	0	#NAME?	0.392183
PWY-3001: superpathway of L-isoleucine biosynthesis I|g__Bifidobacterium.s__Bifidobacterium_merycicum	0.188147	0.35	0.15	37.757	8.13819	Simmental <= Angus	0.215541	-2.21397	0.392183
PWY-3001: superpathway of L-isoleucine biosynthesis I|g__Bifidobacterium.s__Bifidobacterium_pseudocatenulatum	0.342112	0.05	0	2.64388	0	Simmental <= Angus	0	#NAME?	0.392183
PWY-3001: superpathway of L-isoleucine biosynthesis I|g__Bifidobacterium.s__Bifidobacterium_ruminantium	0.485885	0.25	0.15	20.5574	9.5913	Simmental <= Angus	0.466561	-1.09986	0.549916
PWY-3001: superpathway of L-isoleucine biosynthesis I|g__Blautia.s__Blautia_obeum	0.0401613	0.2	0	3.95922	0	Simmental < Angus	0	#NAME?	0.126697
PWY-3001: superpathway of L-isoleucine biosynthesis I|g__Blautia.s__Ruminococcus_torques	0.000930298	0.45	0	24.503	0	Simmental < Angus	0	#NAME?	0.00538128
PWY-3001: superpathway of L-isoleucine biosynthesis I|g__Escherichia.s__Escherichia_coli	1	0.1	0.1	6.63143	30.3505	Angus <=> Simmental	4.57677	2.19433	1
PWY-6588: pyruvate fermentation to acetone	5.83762e-05	0.95	0.65	99.3476	25.2213	Simmental < Angus	0.25387	-1.97784	0.000531354
PWY-7228: superpathway of guanosine nucleotides de novo biosynthesis I	6.00377e-05	1	1	1894.46	788.742	Simmental < Angus	0.416341	-1.26416	0.000545119
PWY-3841: folate transformations II (plants)|g__Alistipes.s__Alistipes_finegoldii	0.342112	0.05	0	36.0123	0	Simmental <= Angus	0	#NAME?	0.392183
PWY-3841: folate transformations II (plants)|g__Alistipes.s__Alistipes_indistinctus	0.342112	0.05	0	0.802032	0	Simmental <= Angus	0	#NAME?	0.392183
PWY-3841: folate transformations II (plants)|g__Anaerostipes.s__Anaerostipes_hadrus	0.162587	0.1	0	0.923076	0	Simmental <= Angus	0	#NAME?	0.356422
PWY-3841: folate transformations II (plants)|g__Anaerostipes.s__Anaerostipes_sp_494a	0.342112	0.05	0	0.179703	0	Simmental <= Angus	0	#NAME?	0.392183
PWY-3841: folate transformations II (plants)|g__Anaerostipes.s__Anaerostipes_sp_992a	0.342112	0	0.05	0	1.53909	Angus <= Simmental	Inf	Inf	0.392183
PWY-3841: folate transformations II (plants)|g__Bacteroides.s__Bacteroides_caccae	0.342112	0.05	0	0.642755	0	Simmental <= Angus	0	#NAME?	0.392183
PWY-3841: folate transformations II (plants)|g__Bacteroides.s__Bacteroides_coprophilus	0.212878	0.25	0.1	11.4638	7.313	Simmental <= Angus	0.637921	-0.648551	0.392183
PWY-3841: folate transformations II (plants)|g__Bacteroides.s__Bacteroides_dorei	0.342112	0.05	0	1.60834	0	Simmental <= Angus	0	#NAME?	0.392183
PWY-3841: folate transformations II (plants)|g__Bacteroides.s__Bacteroides_fragilis	0.342112	0.05	0	1.32607	0	Simmental <= Angus	0	#NAME?	0.392183
PWY-3841: folate transformations II (plants)|g__Bacteroides.s__Bacteroides_massiliensis	0.342112	0	0.05	0	3.20804	Angus <= Simmental	Inf	Inf	0.392183
PWY-3841: folate transformations II (plants)|g__Bacteroides.s__Bacteroides_sartorii	0.162587	0	0.1	0	4.83862	Angus <= Simmental	Inf	Inf	0.356422
PWY-3841: folate transformations II (plants)|g__Bacteroides.s__Bacteroides_stercoris	0.162587	0	0.1	0	1.11357	Angus <= Simmental	Inf	Inf	0.356422
PWY-3841: folate transformations II (plants)|g__Bacteroides.s__Bacteroides_uniformis	0.00218112	0.6	0.1	14.8705	4.61976	Simmental < Angus	0.310667	-1.68656	0.0110417
PWY-3841: folate transformations II (plants)|g__Bacteroides.s__Bacteroides_vulgatus	0.689065	0.15	0.1	3.10828	9.65939	Simmental <= Angus	3.10763	1.63582	0.727956
PWY-3841: folate transformations II (plants)|g__Bacteroides.s__Bacteroides_xylanisolvens	0.157628	0.3	0.1	2.17236	0.964016	Simmental <= Angus	0.443765	-1.17213	0.356422
PWY-3841: folate transformations II (plants)|g__Barnesiella.s__Barnesiella_intestinihominis	0.342112	0	0.05	0	1.03241	Angus <= Simmental	Inf	Inf	0.392183
PWY-3841: folate transformations II (plants)|g__Bifidobacterium.s__Bifidobacterium_adolescentis	0.342112	0	0.05	0	5.93334	Angus <= Simmental	Inf	Inf	0.392183
PWY-3841: folate transformations II (plants)|g__Bifidobacterium.s__Bifidobacterium_pseudocatenulatum	0.342112	0.05	0	2.58651	0	Simmental <= Angus	0	#NAME?	0.392183
PWY-3841: folate transformations II (plants)|g__Bifidobacterium.s__Bifidobacterium_ruminantium	0.930612	0.15	0.15	19.8421	9.6495	Simmental <= Angus	0.486314	-1.04004	0.971604
PWY-3841: folate transformations II (plants)|g__Blautia.s__Blautia_obeum	0.019799	0.25	0	2.67527	0	Simmental < Angus	0	#NAME?	0.0698816
PWY-3841: folate transformations II (plants)|g__Blautia.s__Ruminococcus_torques	0.000930298	0.45	0	38.5547	0	Simmental < Angus	0	#NAME?	0.00538128
PWY-3841: folate transformations II (plants)|g__Butyricimonas.s__Butyricimonas_virosa	0.342112	0	0.05	0	1.81881	Angus <= Simmental	Inf	Inf	0.392183
PWY-3841: folate transformations II (plants)|g__Butyrivibrio.s__Butyrivibrio_crossotus	0.342112	0.05	0	0.378004	0	Simmental <= Angus	0	#NAME?	0.392183
PWY-3841: folate transformations II (plants)|g__Clostridium.s__Clostridium_bornimense	0.000121837	0.65	0.05	15.0758	0.942472	Simmental < Angus	0.0625154	-3.99965	0.00101763
PWY-3841: folate transformations II (plants)|g__Coprococcus.s__Coprococcus_catus	2.56588e-05	0.65	0	26.0941	0	Simmental < Angus	0	#NAME?	0.000255887
PWY-3841: folate transformations II (plants)|g__Coprococcus.s__Coprococcus_comes	0.00453206	0.35	0	11.6755	0	Simmental < Angus	0	#NAME?	0.0206517
PWY-3841: folate transformations II (plants)|g__Coprococcus.s__Coprococcus_eutactus	0.342112	0.05	0	2.10867	0	Simmental <= Angus	0	#NAME?	0.392183
PWY-3841: folate transformations II (plants)|g__Dorea.s__Dorea_formicigenerans	0.00958437	0.3	0	7.31851	0	Simmental < Angus	0	#NAME?	0.0382327
PWY-3841: folate transformations II (plants)|g__Dorea.s__Dorea_longicatena	0.019799	0.25	0	9.21713	0	Simmental < Angus	0	#NAME?	0.0698816
PWY-3841: folate transformations II (plants)|g__Escherichia.s__Escherichia_coli	0.614695	0.1	0.05	6.08495	23.867	Simmental <= Angus	3.9223	1.9717	0.656994
PWY-3841: folate transformations II (plants)|g__Fibrobacter.s__Fibrobacter_sp_UWH4	0.342112	0	0.05	0	0.840075	Angus <= Simmental	Inf	Inf	0.392183
PWY-3841: folate transformations II (plants)|g__Lachnospiraceae_unclassified.s__Eubacterium_rectale	3.43017e-06	0.8	0.05	37.4561	0.763239	Simmental < Angus	0.0203769	-5.61692	5.3966e-05
PWY-3841: folate transformations II (plants)|g__Parabacteroides.s__Parabacteroides_sp_CAG_409	3.30765e-06	0.75	0	45.8791	0	Simmental < Angus	0	#NAME?	5.29514e-05
PWY-3841: folate transformations II (plants)|g__Phyllobacterium.s__Phyllobacterium_myrsinacearum	0.019799	0.25	0	134.042	0	Simmental < Angus	0	#NAME?	0.0698816
PWY-3841: folate transformations II (plants)|g__Prevotella.s__Prevotella_sp_CAG_279	0.000930298	0.45	0	30.7977	0	Simmental < Angus	0	#NAME?	0.00538128
PWY-3841: folate transformations II (plants)|g__Prevotella.s__Prevotella_sp_CAG_520	3.50549e-07	0.85	0	268.149	0	Simmental < Angus	0	#NAME?	1.33282e-05
PWY-3841: folate transformations II (plants)|g__Roseburia.s__Roseburia_faecis	0.342112	0.05	0	0.526269	0	Simmental <= Angus	0	#NAME?	0.392183
PWY-3841: folate transformations II (plants)|g__Roseburia.s__Roseburia_inulinivorans	0.00208508	0.4	0	8.59801	0	Simmental < Angus	0	#NAME?	0.0105702
PWY-3841: folate transformations II (plants)|g__Roseburia.s__Roseburia_sp_499	0.342112	0.05	0	0.931558	0	Simmental <= Angus	0	#NAME?	0.392183
PWY-3841: folate transformations II (plants)|g__Roseburia.s__Roseburia_sp_831b	0.342112	0.05	0	1.51937	0	Simmental <= Angus	0	#NAME?	0.392183
PWY-3841: folate transformations II (plants)|g__Ruminococcaceae_unclassified.s__Ruminococcaceae_bacterium_YAD3003	0.342112	0	0.05	0	6.08294	Angus <= Simmental	Inf	Inf	0.392183
PWY-3841: folate transformations II (plants)|g__Sphingomonas.s__Sphingomonas_sp_FARSPH	0.00453206	0.35	0	151.026	0	Simmental < Angus	0	#NAME?	0.0206517
PWY0-1319: CDP-diacylglycerol biosynthesis II|g__Turicibacter.s__Turicibacter_sanguinis	4.23724e-05	0.95	0.6	119.403	22.3858	Simmental < Angus	0.187482	-2.41518	0.000398607
ASPASN-PWY: superpathway of L-aspartate and L-asparagine biosynthesis	6.90921e-05	1	1	1270.72	691.012	Simmental < Angus	0.543794	-0.878867	0.000597598
PWY-4041: &gamma;-glutamyl cycle|g__Bacteroides.s__Bacteroides_dorei	0.342112	0.05	0	1.55549	0	Simmental <= Angus	0	#NAME?	0.392183
PWY-4041: &gamma;-glutamyl cycle|g__Bacteroides.s__Bacteroides_fragilis	0.342112	0.05	0	2.78195	0	Simmental <= Angus	0	#NAME?	0.392183
PWY-4041: &gamma;-glutamyl cycle|g__Bifidobacterium.s__Bifidobacterium_criceti	0.0026294	0.5	0.05	22.8969	3.05367	Simmental < Angus	0.133366	-2.90654	0.013201
PWY-4041: &gamma;-glutamyl cycle|g__Bifidobacterium.s__Bifidobacterium_longum	0.342112	0.05	0	1.43192	0	Simmental <= Angus	0	#NAME?	0.392183
PWY-4041: &gamma;-glutamyl cycle|g__Bifidobacterium.s__Bifidobacterium_ruminantium	0.698015	0.2	0.15	17.5252	6.71459	Simmental <= Angus	0.38314	-1.38406	0.733378
PWY-4041: &gamma;-glutamyl cycle|g__Bifidobacterium.s__Bifidobacterium_thermophilum	0.342112	0.05	0	0.274653	0	Simmental <= Angus	0	#NAME?	0.392183
PWY-4041: &gamma;-glutamyl cycle|g__Clostridium.s__Clostridium_perfringens	0.342112	0	0.05	0	4.53022	Angus <= Simmental	Inf	Inf	0.392183
PWY-4041: &gamma;-glutamyl cycle|g__Escherichia.s__Escherichia_coli	1	0.1	0.1	7.63203	26.3677	Angus <=> Simmental	3.45487	1.78863	1
PWY-2942: L-lysine biosynthesis III|g__Turicibacter.s__Turicibacter_sanguinis	4.28989e-05	0.95	0.75	212.613	40.5978	Simmental < Angus	0.190947	-2.38876	0.000401489
PWY-4242|g__Alistipes.s__Alistipes_finegoldii	0.342112	0.05	0	33.9181	0	Simmental <= Angus	0	#NAME?	0.392183
PWY-4242|g__Anaerostipes.s__Anaerostipes_hadrus	0.342112	0.05	0	0.767356	0	Simmental <= Angus	0	#NAME?	0.392183
PWY-4242|g__Anaerostipes.s__Anaerostipes_sp_992a	0.342112	0	0.05	0	1.70004	Angus <= Simmental	Inf	Inf	0.392183
PWY-4242|g__Bacteroides.s__Bacteroides_caccae	0.342112	0.05	0	0.490696	0	Simmental <= Angus	0	#NAME?	0.392183
PWY-4242|g__Bacteroides.s__Bacteroides_coprophilus	0.179728	0.2	0.05	11.1265	7.55311	Simmental <= Angus	0.678839	-0.558859	0.391179
PWY-4242|g__Bacteroides.s__Bacteroides_dorei	0.342112	0.05	0	0.892879	0	Simmental <= Angus	0	#NAME?	0.392183
PWY-4242|g__Bacteroides.s__Bacteroides_fragilis	0.342112	0.05	0	1.36475	0	Simmental <= Angus	0	#NAME?	0.392183
PWY-4242|g__Bacteroides.s__Bacteroides_sartorii	0.162587	0	0.1	0	1.40572	Angus <= Simmental	Inf	Inf	0.356422
PWY-4242|g__Bacteroides.s__Bacteroides_stercoris	0.162587	0	0.1	0	0.881546	Angus <= Simmental	Inf	Inf	0.356422
PWY-4242|g__Bacteroides.s__Bacteroides_uniformis	0.0222479	0.45	0.1	9.62725	4.62153	Simmental < Angus	0.480046	-1.05875	0.0778569
PWY-4242|g__Bacteroides.s__Bacteroides_vulgatus	0.654732	0.15	0.1	2.96087	6.92708	Simmental <= Angus	2.33955	1.22623	0.696321
PWY-4242|g__Bacteroides.s__Bacteroides_xylanisolvens	0.342112	0	0.05	0	0.360454	Angus <= Simmental	Inf	Inf	0.392183
PWY-4242|g__Barnesiella.s__Barnesiella_intestinihominis	0.342112	0.05	0	0.6898	0	Simmental <= Angus	0	#NAME?	0.392183
PWY-4242|g__Bifidobacterium.s__Bifidobacterium_adolescentis	0.342112	0	0.05	0	2.05781	Angus <= Simmental	Inf	Inf	0.392183
PWY-4242|g__Bifidobacterium.s__Bifidobacterium_merycicum	0.223269	0.4	0.2	38.1966	9.08737	Simmental <= Angus	0.237911	-2.07151	0.392183
PWY-4242|g__Bifidobacterium.s__Bifidobacterium_pseudocatenulatum	0.342112	0.05	0	2.70443	0	Simmental <= Angus	0	#NAME?	0.392183
PWY-4242|g__Bifidobacterium.s__Bifidobacterium_ruminantium	0.323604	0.15	0.05	6.45559	1.58572	Simmental <= Angus	0.245635	-2.02541	0.392183
PWY-4242|g__Blautia.s__Blautia_obeum	0.162587	0.1	0	1.37529	0	Simmental <= Angus	0	#NAME?	0.356422
PWY-4242|g__Blautia.s__Ruminococcus_torques	0.00208508	0.4	0	17.0103	0	Simmental < Angus	0	#NAME?	0.0105702
PWY-4242|g__Butyricimonas.s__Butyricimonas_virosa	0.342112	0	0.05	0	1.32661	Angus <= Simmental	Inf	Inf	0.392183
PWY-4242|g__Campylobacter.s__Campylobacter_lanienae	0.342112	0	0.05	0	0.541017	Angus <= Simmental	Inf	Inf	0.392183
PWY-4242|g__Clostridium.s__Clostridium_bornimense	0.000459195	0.55	0.05	13.3024	0.433944	Simmental < Angus	0.0326216	-4.93803	0.00318038
PWY-4242|g__Clostridium.s__Clostridium_perfringens	0.342112	0	0.05	0	4.07083	Angus <= Simmental	Inf	Inf	0.392183
PWY-4242|g__Clostridium.s__Clostridium_sp_CAG_964	0.342112	0.05	0	2.34862	0	Simmental <= Angus	0	#NAME?	0.392183
PWY-4242|g__Coprococcus.s__Coprococcus_comes	0.00958437	0.3	0	12.2898	0	Simmental < Angus	0	#NAME?	0.0382327
PWY-4242|g__Coprococcus.s__Coprococcus_eutactus	0.342112	0.05	0	1.24822	0	Simmental <= Angus	0	#NAME?	0.392183
PWY-4242|g__Dorea.s__Dorea_formicigenerans	0.019799	0.25	0	5.07884	0	Simmental < Angus	0	#NAME?	0.0698816
PWY-4242|g__Dorea.s__Dorea_longicatena	0.342112	0.05	0	1.25653	0	Simmental <= Angus	0	#NAME?	0.392183
PWY-4242|g__Escherichia.s__Escherichia_coli	0.573704	0.05	0.1	1.2876	17.1166	Angus <= Simmental	13.2934	3.73264	0.64471
PWY-4242|g__Eubacterium.s__Eubacterium_sp_68_3_10	0.342112	0.05	0	0.521826	0	Simmental <= Angus	0	#NAME?	0.392183
PWY-4242|g__Faecalibacterium.s__Faecalibacterium_prausnitzii	8.21084e-06	0.75	0.05	122.948	2.25357	Simmental < Angus	0.0183294	-5.7697	0.000114826
PWY-4242|g__Gemmiger.s__Gemmiger_formicilis	0.342112	0.05	0	0.830583	0	Simmental <= Angus	0	#NAME?	0.392183
PWY-4242|g__Lachnospiraceae_unclassified.s__Eubacterium_rectale	1.10489e-06	0.8	0	50.1227	0	Simmental < Angus	0	#NAME?	2.74344e-05
PWY-4242|g__Lactobacillus.s__Lactobacillus_mucosae	0.342112	0.05	0	9.86008	0	Simmental <= Angus	0	#NAME?	0.392183
PWY-4242|g__Lactobacillus.s__Lactobacillus_ruminis	0.342112	0.05	0	4.19908	0	Simmental <= Angus	0	#NAME?	0.392183
PWY-4242|g__Parabacteroides.s__Parabacteroides_sp_CAG_409	9.42883e-06	0.7	0	41.0744	0	Simmental < Angus	0	#NAME?	0.000117498
PWY-4242|g__Phyllobacterium.s__Phyllobacterium_myrsinacearum	0.162587	0.1	0	83.1815	0	Simmental <= Angus	0	#NAME?	0.356422
PWY-4242|g__Prevotella.s__Prevotella_sp_CAG_279	0.00958437	0.3	0	25.0453	0	Simmental < Angus	0	#NAME?	0.0382327
PWY-4242|g__Romboutsia.s__Romboutsia_ilealis	0.032074	0.5	0.2	24.8708	5.00861	Simmental < Angus	0.201385	-2.31197	0.110548
PWY-4242|g__Roseburia.s__Roseburia_faecis	0.342112	0.05	0	0.897845	0	Simmental <= Angus	0	#NAME?	0.392183
PWY-4242|g__Roseburia.s__Roseburia_sp_831b	0.342112	0.05	0	1.2878	0	Simmental <= Angus	0	#NAME?	0.392183
PWY-4242|g__Ruminococcaceae_unclassified.s__Ruminococcaceae_bacterium_P7	0.472531	0.1	0.2	2.87731	2.51426	Angus <= Simmental	0.873823	-0.194587	0.535301
PWY-4242|g__Sphingomonas.s__Sphingomonas_sp_FARSPH	0.00958437	0.3	0	146.356	0	Simmental < Angus	0	#NAME?	0.0382327
PWY-4242|g__Treponema.s__Treponema_saccharophilum	0.342112	0	0.05	0	4.4254	Angus <= Simmental	Inf	Inf	0.392183
PWY-5097: L-lysine biosynthesis VI|g__Turicibacter.s__Turicibacter_sanguinis	4.28989e-05	0.95	0.75	220.297	42.1301	Simmental < Angus	0.191242	-2.38653	0.000401489
PWY-6126: superpathway of adenosine nucleotides de novo biosynthesis II	6.90921e-05	1	1	2131.58	902.861	Simmental < Angus	0.423565	-1.23934	0.000597598
PWY-4321: L-glutamate degradation IV|g__Escherichia.s__Escherichia_coli	1	0.05	0.05	1.35968	3.66021	Angus <=> Simmental	2.69196	1.42866	1
PWY-5265: peptidoglycan biosynthesis II (staphylococci)	7.62669e-05	0.8	0.4	590.173	73.4739	Simmental < Angus	0.124495	-3.00584	0.00065254
PWY-4702: phytate degradation I|g__Escherichia.s__Escherichia_coli	1	0.1	0.1	4.06706	24.3297	Angus <=> Simmental	5.98214	2.58066	1
PWY-5088: L-glutamate degradation VIII (to propanoate)	7.65599e-05	0.35	0.8	20.1404	125.074	Angus < Simmental	6.21009	2.63461	0.000652906
NONOXIPENT-PWY: pentose phosphate pathway (non-oxidative branch) I	9.10478e-05	1	1	1186.25	643.09	Simmental < Angus	0.542122	-0.883311	0.000772848
PWY-4981: L-proline biosynthesis II (from arginine)|g__Adlercreutzia.s__Adlercreutzia_equolifaciens	0.342112	0.05	0	1.64467	0	Simmental <= Angus	0	#NAME?	0.392183
PWY-4981: L-proline biosynthesis II (from arginine)|g__Asaccharobacter.s__Asaccharobacter_celatus	0.342112	0.05	0	1.11171	0	Simmental <= Angus	0	#NAME?	0.392183
PWY-4981: L-proline biosynthesis II (from arginine)|g__Clostridium.s__Clostridium_perfringens	0.342112	0	0.05	0	6.06019	Angus <= Simmental	Inf	Inf	0.392183
PWY-4981: L-proline biosynthesis II (from arginine)|g__Eggerthella.s__Eggerthella_lenta	0.342112	0.05	0	0.435211	0	Simmental <= Angus	0	#NAME?	0.392183
PWY-4981: L-proline biosynthesis II (from arginine)|g__Eubacterium.s__Eubacterium_sp_68_3_10	0.342112	0.05	0	1.42671	0	Simmental <= Angus	0	#NAME?	0.392183
PWY-4981: L-proline biosynthesis II (from arginine)|g__Lactobacillus.s__Lactobacillus_mucosae	0.342112	0.05	0	10.789	0	Simmental <= Angus	0	#NAME?	0.392183
PWY-7197: pyrimidine deoxyribonucleotide phosphorylation	9.10478e-05	1	1	1124.51	404.64	Simmental < Angus	0.359836	-1.47459	0.000772848
PWY-4984: urea cycle|g__Alistipes.s__Alistipes_finegoldii	0.342112	0.05	0	34.9188	0	Simmental <= Angus	0	#NAME?	0.392183
PWY-4984: urea cycle|g__Coprococcus.s__Coprococcus_catus	2.56588e-05	0.65	0	21.798	0	Simmental < Angus	0	#NAME?	0.000255887
PWY-4984: urea cycle|g__Phyllobacterium.s__Phyllobacterium_myrsinacearum	0.0401613	0.2	0	128.894	0	Simmental < Angus	0	#NAME?	0.126697
PWY-4984: urea cycle|g__Treponema.s__Treponema_porcinum	0.698015	0.2	0.15	46.6869	23.8612	Simmental <= Angus	0.511091	-0.968347	0.733378
PWY-4984: urea cycle|g__Treponema.s__Treponema_saccharophilum	0.342112	0	0.05	0	4.51109	Angus <= Simmental	Inf	Inf	0.392183
PWY-6125: superpathway of guanosine nucleotides de novo biosynthesis II	0.00011921	1	1	1653.98	678.224	Simmental < Angus	0.410057	-1.2861	0.000997976
PWY-6901: superpathway of glucose and xylose degradation	0.000122848	0.95	0.5	589.686	125.851	Simmental < Angus	0.213421	-2.22823	0.00102373
PWY-6305: superpathway of putrescine biosynthesis	0.000129028	1	0.85	392.007	142.466	Simmental < Angus	0.363428	-1.46026	0.00106792
PWY-5030: L-histidine degradation III|g__Alistipes.s__Alistipes_shahii	0.342112	0.05	0	9.49732	0	Simmental <= Angus	0	#NAME?	0.392183
PWY-5030: L-histidine degradation III|g__Bacteroides.s__Bacteroides_dorei	0.342112	0.05	0	1.26936	0	Simmental <= Angus	0	#NAME?	0.392183
PWY-5030: L-histidine degradation III|g__Bacteroides.s__Bacteroides_massiliensis	0.342112	0	0.05	0	3.26126	Angus <= Simmental	Inf	Inf	0.392183
PWY-5030: L-histidine degradation III|g__Bacteroides.s__Bacteroides_sartorii	0.162587	0	0.1	0	3.5462	Angus <= Simmental	Inf	Inf	0.356422
PWY-5030: L-histidine degradation III|g__Bacteroides.s__Bacteroides_stercoris	0.162587	0	0.1	0	0.870002	Angus <= Simmental	Inf	Inf	0.356422
PWY-5030: L-histidine degradation III|g__Bacteroides.s__Bacteroides_uniformis	0.0788959	0.35	0.1	8.2453	6.27792	Simmental <= Angus	0.761393	-0.393287	0.223805
PWY-5030: L-histidine degradation III|g__Bacteroides.s__Bacteroides_vulgatus	0.169324	0.3	0.1	4.39131	7.65544	Simmental <= Angus	1.74331	0.801832	0.370522
PWY-5030: L-histidine degradation III|g__Bacteroides.s__Bacteroides_xylanisolvens	0.0575426	0.3	0.05	3.12982	1.25351	Simmental <= Angus	0.400506	-1.3201	0.177092
PWY-5030: L-histidine degradation III|g__Romboutsia.s__Romboutsia_ilealis	0.342112	0	0.05	0	1.74783	Angus <= Simmental	Inf	Inf	0.392183
PWY-7208: superpathway of pyrimidine nucleobases salvage	0.000136086	1	1	1415.76	605.646	Simmental < Angus	0.427789	-1.22503	0.00112379
PWY-5083: NAD(P)/NADPH interconversion|g__Escherichia.s__Escherichia_coli	0.342112	0	0.05	0	5.85174	Angus <= Simmental	Inf	Inf	0.392183
P164-PWY: purine nucleobases degradation I (anaerobic)	0.000144279	1	0.9	242.329	44.9051	Simmental < Angus	0.185306	-2.43202	0.00117811
P441-PWY: superpathway of N-acetylneuraminate degradation	0.000151594	0.9	0.7	513.621	125.695	Simmental < Angus	0.244724	-2.03077	0.00123509
PWY-5097: L-lysine biosynthesis VI|g__Adlercreutzia.s__Adlercreutzia_equolifaciens	0.342112	0.05	0	0.504163	0	Simmental <= Angus	0	#NAME?	0.392183
PWY-5097: L-lysine biosynthesis VI|g__Alistipes.s__Alistipes_finegoldii	0.342112	0.05	0	28.2198	0	Simmental <= Angus	0	#NAME?	0.392183
PWY-5097: L-lysine biosynthesis VI|g__Anaerostipes.s__Anaerostipes_hadrus	0.162587	0.1	0	1.12514	0	Simmental <= Angus	0	#NAME?	0.356422
PWY-5097: L-lysine biosynthesis VI|g__Asaccharobacter.s__Asaccharobacter_celatus	0.342112	0.05	0	0.535852	0	Simmental <= Angus	0	#NAME?	0.392183
PWY-5097: L-lysine biosynthesis VI|g__Bacteroides.s__Bacteroides_coprophilus	0.107205	0.25	0.05	12.6344	8.50568	Simmental <= Angus	0.673218	-0.570855	0.284995
PWY-5097: L-lysine biosynthesis VI|g__Bacteroides.s__Bacteroides_dorei	0.342112	0.05	0	1.29973	0	Simmental <= Angus	0	#NAME?	0.392183
PWY-5097: L-lysine biosynthesis VI|g__Bacteroides.s__Bacteroides_fragilis	0.342112	0.05	0	1.0249	0	Simmental <= Angus	0	#NAME?	0.392183
PWY-5097: L-lysine biosynthesis VI|g__Bacteroides.s__Bacteroides_massiliensis	0.342112	0	0.05	0	2.76358	Angus <= Simmental	Inf	Inf	0.392183
PWY-5097: L-lysine biosynthesis VI|g__Bacteroides.s__Bacteroides_sartorii	0.162587	0	0.1	0	2.53782	Angus <= Simmental	Inf	Inf	0.356422
PWY-5097: L-lysine biosynthesis VI|g__Bacteroides.s__Bacteroides_stercoris	0.342112	0	0.05	0	0.317317	Angus <= Simmental	Inf	Inf	0.392183
PWY-5097: L-lysine biosynthesis VI|g__Bacteroides.s__Bacteroides_uniformis	0.0203146	0.45	0.1	10.7655	4.98809	Simmental < Angus	0.463339	-1.10986	0.0713649
PWY-5097: L-lysine biosynthesis VI|g__Bacteroides.s__Bacteroides_vulgatus	0.261368	0.25	0.1	3.90238	6.78874	Simmental <= Angus	1.73964	0.79879	0.392183
PWY-5097: L-lysine biosynthesis VI|g__Bifidobacterium.s__Bifidobacterium_adolescentis	0.342112	0	0.05	0	6.98961	Angus <= Simmental	Inf	Inf	0.392183
PWY-5097: L-lysine biosynthesis VI|g__Bifidobacterium.s__Bifidobacterium_criceti	0.0029427	0.5	0.05	28.3711	3.51577	Simmental < Angus	0.123921	-3.01251	0.014554
PWY-5097: L-lysine biosynthesis VI|g__Bifidobacterium.s__Bifidobacterium_longum	0.342112	0.05	0	1.06633	0	Simmental <= Angus	0	#NAME?	0.392183
PWY-5097: L-lysine biosynthesis VI|g__Bifidobacterium.s__Bifidobacterium_merycicum	0.216056	0.5	0.3	40.2074	9.83385	Simmental <= Angus	0.244578	-2.03163	0.392183
PWY-5097: L-lysine biosynthesis VI|g__Bifidobacterium.s__Bifidobacterium_pseudocatenulatum	0.342112	0.05	0	0.963484	0	Simmental <= Angus	0	#NAME?	0.392183
PWY-5097: L-lysine biosynthesis VI|g__Bifidobacterium.s__Bifidobacterium_pseudolongum	1.71768e-05	0.9	0.75	1447.25	103.235	Simmental < Angus	0.0713324	-3.8093	0.000190563
PWY-5097: L-lysine biosynthesis VI|g__Bifidobacterium.s__Bifidobacterium_ruminantium	0.309018	0.3	0.15	24.657	9.5047	Simmental <= Angus	0.385477	-1.37528	0.392183
PWY-5097: L-lysine biosynthesis VI|g__Bifidobacterium.s__Bifidobacterium_thermacidophilum	0.342112	0.05	0	0.113348	0	Simmental <= Angus	0	#NAME?	0.392183
PWY-5097: L-lysine biosynthesis VI|g__Bifidobacterium.s__Bifidobacterium_thermophilum	0.342112	0.05	0	0.302602	0	Simmental <= Angus	0	#NAME?	0.392183
PWY-5097: L-lysine biosynthesis VI|g__Blautia.s__Blautia_obeum	0.0401613	0.2	0	4.75327	0	Simmental < Angus	0	#NAME?	0.126697
PWY-5097: L-lysine biosynthesis VI|g__Blautia.s__Blautia_wexlerae	0.342112	0.05	0	0.713809	0	Simmental <= Angus	0	#NAME?	0.392183
PWY-5097: L-lysine biosynthesis VI|g__Blautia.s__Ruminococcus_torques	0.0401613	0.2	0	16.3367	0	Simmental < Angus	0	#NAME?	0.126697
PWY-5097: L-lysine biosynthesis VI|g__Clostridium.s__Clostridium_bornimense	6.68263e-05	0.6	0	14.7858	0	Simmental < Angus	0	#NAME?	0.000580753
PWY-5097: L-lysine biosynthesis VI|g__Clostridium.s__Clostridium_perfringens	0.342112	0	0.05	0	4.02177	Angus <= Simmental	Inf	Inf	0.392183
PWY-5097: L-lysine biosynthesis VI|g__Clostridium.s__Clostridium_sp_CAG_964	0.342112	0.05	0	2.41717	0	Simmental <= Angus	0	#NAME?	0.392183
PWY-5097: L-lysine biosynthesis VI|g__Coprococcus.s__Coprococcus_catus	3.50549e-07	0.85	0	34.5844	0	Simmental < Angus	0	#NAME?	1.33282e-05
PWY-5097: L-lysine biosynthesis VI|g__Coprococcus.s__Coprococcus_comes	0.00958437	0.3	0	12.4138	0	Simmental < Angus	0	#NAME?	0.0382327
PWY-5097: L-lysine biosynthesis VI|g__Dorea.s__Dorea_formicigenerans	0.0401613	0.2	0	4.16348	0	Simmental < Angus	0	#NAME?	0.126697
PWY-5097: L-lysine biosynthesis VI|g__Dorea.s__Dorea_longicatena	0.080631	0.15	0	8.79498	0	Simmental <= Angus	0	#NAME?	0.223805
PWY-5097: L-lysine biosynthesis VI|g__Escherichia.s__Escherichia_coli	0.614695	0.1	0.05	4.3522	15.8405	Simmental <= Angus	3.63965	1.8638	0.656994
PWY-5097: L-lysine biosynthesis VI|g__Faecalibacterium.s__Faecalibacterium_prausnitzii	9.4642e-06	0.75	0.05	75.9223	2.20015	Simmental < Angus	0.028979	-5.10885	0.000117498
PWY-5097: L-lysine biosynthesis VI|g__Fusicatenibacter.s__Fusicatenibacter_saccharivorans	0.162587	0.1	0	1.06972	0	Simmental <= Angus	0	#NAME?	0.356422
PWY-5097: L-lysine biosynthesis VI|g__Lachnospiraceae_unclassified.s__Eubacterium_rectale	0.000930298	0.45	0	20.3223	0	Simmental < Angus	0	#NAME?	0.00538128
PWY-5097: L-lysine biosynthesis VI|g__Lactobacillus.s__Lactobacillus_mucosae	0.342112	0.05	0	7.58999	0	Simmental <= Angus	0	#NAME?	0.392183
PWY-5097: L-lysine biosynthesis VI|g__Lactobacillus.s__Lactobacillus_ruminis	0.342112	0.05	0	3.96532	0	Simmental <= Angus	0	#NAME?	0.392183
PWY-5097: L-lysine biosynthesis VI|g__Methanobrevibacter.s__Methanobrevibacter_millerae	0.080631	0.15	0	3.17184	0	Simmental <= Angus	0	#NAME?	0.223805
PWY-5097: L-lysine biosynthesis VI|g__Methanobrevibacter.s__Methanobrevibacter_thaueri	0.080631	0	0.15	0	2.50629	Angus <= Simmental	Inf	Inf	0.223805
PWY-5097: L-lysine biosynthesis VI|g__Methanosphaera.s__Methanosphaera_sp_BMS	0.342112	0	0.05	0	0.432759	Angus <= Simmental	Inf	Inf	0.392183
PWY-5097: L-lysine biosynthesis VI|g__Parabacteroides.s__Parabacteroides_sp_CAG_409	3.30765e-06	0.75	0	42.7265	0	Simmental < Angus	0	#NAME?	5.29514e-05
PWY-5097: L-lysine biosynthesis VI|g__Phyllobacterium.s__Phyllobacterium_myrsinacearum	0.0401613	0.2	0	132.723	0	Simmental < Angus	0	#NAME?	0.126697
PWY-5097: L-lysine biosynthesis VI|g__Prevotella.s__Prevotella_copri	8.21084e-06	0.75	0.05	145.51	1.48989	Simmental < Angus	0.0102391	-6.60977	0.000114826
PWY-5097: L-lysine biosynthesis VI|g__Prevotella.s__Prevotella_sp_CAG_1092	3.50549e-07	0.85	0	77.7681	0	Simmental < Angus	0	#NAME?	1.33282e-05
PWY-5097: L-lysine biosynthesis VI|g__Prevotella.s__Prevotella_sp_P3_122	0.080631	0.15	0	3.36849	0	Simmental <= Angus	0	#NAME?	0.223805
PWY-5097: L-lysine biosynthesis VI|g__Prevotellaceae_unclassified.s__Prevotellaceae_bacterium_HUN156	0.342112	0	0.05	0	0.267392	Angus <= Simmental	Inf	Inf	0.392183
PWY-5097: L-lysine biosynthesis VI|g__Roseburia.s__Roseburia_inulinivorans	0.00453206	0.35	0	9.69446	0	Simmental < Angus	0	#NAME?	0.0206517
PWY-5097: L-lysine biosynthesis VI|g__Ruminococcus.s__Ruminococcus_bromii	0.342112	0.05	0	0.833872	0	Simmental <= Angus	0	#NAME?	0.392183
PWY-5097: L-lysine biosynthesis VI|g__Sphingomonas.s__Sphingomonas_sp_FARSPH	0.00958437	0.3	0	149.997	0	Simmental < Angus	0	#NAME?	0.0382327
PWY-5097: L-lysine biosynthesis VI|g__Treponema.s__Treponema_saccharophilum	0.342112	0	0.05	0	4.24425	Angus <= Simmental	Inf	Inf	0.392183
PWY-2941: L-lysine biosynthesis II|g__Turicibacter.s__Turicibacter_sanguinis	4.60415e-05	0.95	0.8	211.068	40.6091	Simmental < Angus	0.192398	-2.37783	0.000425447
GLYCOLYSIS-E-D: superpathway of glycolysis and the Entner-Doudoroff pathway	0.000154316	0.95	0.45	338.764	103.137	Simmental < Angus	0.30445	-1.71572	0.00125168
PWY-5100: pyruvate fermentation to acetate and lactate II|g__Anaerostipes.s__Anaerostipes_hadrus	0.019799	0.25	0	3.32956	0	Simmental < Angus	0	#NAME?	0.0698816
PWY-5100: pyruvate fermentation to acetate and lactate II|g__Bifidobacterium.s__Bifidobacterium_adolescentis	0.342112	0	0.05	0	4.65433	Angus <= Simmental	Inf	Inf	0.392183
PWY-5100: pyruvate fermentation to acetate and lactate II|g__Bifidobacterium.s__Bifidobacterium_longum	0.342112	0.05	0	1.76109	0	Simmental <= Angus	0	#NAME?	0.392183
PWY-5100: pyruvate fermentation to acetate and lactate II|g__Bifidobacterium.s__Bifidobacterium_merycicum	0.305933	0.4	0.25	29.5436	6.74546	Simmental <= Angus	0.228323	-2.13085	0.392183
PWY-5100: pyruvate fermentation to acetate and lactate II|g__Bifidobacterium.s__Bifidobacterium_pseudocatenulatum	0.342112	0.05	0	1.72954	0	Simmental <= Angus	0	#NAME?	0.392183
PWY-5100: pyruvate fermentation to acetate and lactate II|g__Bifidobacterium.s__Bifidobacterium_ruminantium	0.621115	0.15	0.1	16.2681	6.86632	Simmental <= Angus	0.422072	-1.24444	0.663468
PWY-5100: pyruvate fermentation to acetate and lactate II|g__Bifidobacterium.s__Bifidobacterium_thermacidophilum	0.342112	0.05	0	0.0982161	0	Simmental <= Angus	0	#NAME?	0.392183
PWY-5100: pyruvate fermentation to acetate and lactate II|g__Bifidobacterium.s__Bifidobacterium_thermophilum	0.342112	0.05	0	0.284024	0	Simmental <= Angus	0	#NAME?	0.392183
PWY-5100: pyruvate fermentation to acetate and lactate II|g__Blautia.s__Blautia_obeum	0.019799	0.25	0	6.18112	0	Simmental < Angus	0	#NAME?	0.0698816
PWY-5100: pyruvate fermentation to acetate and lactate II|g__Blautia.s__Ruminococcus_torques	0.000930298	0.45	0	50.0433	0	Simmental < Angus	0	#NAME?	0.00538128
PWY-5100: pyruvate fermentation to acetate and lactate II|g__Clostridium.s__Clostridium_bornimense	0.000166986	0.55	0	8.82181	0	Simmental < Angus	0	#NAME?	0.00131358
PWY-5100: pyruvate fermentation to acetate and lactate II|g__Coprococcus.s__Coprococcus_catus	1.10489e-06	0.8	0	33.208	0	Simmental < Angus	0	#NAME?	2.74344e-05
PWY-5100: pyruvate fermentation to acetate and lactate II|g__Coprococcus.s__Coprococcus_comes	0.00958437	0.3	0	10.9632	0	Simmental < Angus	0	#NAME?	0.0382327
PWY-5100: pyruvate fermentation to acetate and lactate II|g__Coprococcus.s__Coprococcus_eutactus	0.342112	0.05	0	2.07277	0	Simmental <= Angus	0	#NAME?	0.392183
PWY-5100: pyruvate fermentation to acetate and lactate II|g__Dorea.s__Dorea_formicigenerans	0.00958437	0.3	0	5.15238	0	Simmental < Angus	0	#NAME?	0.0382327
PWY-5100: pyruvate fermentation to acetate and lactate II|g__Escherichia.s__Escherichia_coli	0.614695	0.1	0.05	2.05692	14.3328	Simmental <= Angus	6.96811	2.80077	0.656994
PWY-5100: pyruvate fermentation to acetate and lactate II|g__Eubacterium.s__Eubacterium_hallii	0.342112	0.05	0	0.756841	0	Simmental <= Angus	0	#NAME?	0.392183
PWY-5100: pyruvate fermentation to acetate and lactate II|g__Fusicatenibacter.s__Fusicatenibacter_saccharivorans	0.162587	0.1	0	0.899487	0	Simmental <= Angus	0	#NAME?	0.356422
PWY-5100: pyruvate fermentation to acetate and lactate II|g__Lachnospiraceae_unclassified.s__Eubacterium_rectale	2.96434e-06	0.8	0.05	36.2719	0.374985	Simmental < Angus	0.0103382	-6.59587	5.29514e-05
PWY-5100: pyruvate fermentation to acetate and lactate II|g__Lactobacillus.s__Lactobacillus_ruminis	1	0.05	0.05	5.76437	0.597277	Simmental <=> Angus	0.103615	-3.27069	1
PWY-5100: pyruvate fermentation to acetate and lactate II|g__Romboutsia.s__Romboutsia_ilealis	0.0192748	0.65	0.25	23.8699	6.62465	Simmental < Angus	0.277532	-1.84928	0.0698816
PWY-5100: pyruvate fermentation to acetate and lactate II|g__Roseburia.s__Roseburia_faecis	0.162587	0.1	0	1.29588	0	Simmental <= Angus	0	#NAME?	0.356422
PWY-5100: pyruvate fermentation to acetate and lactate II|g__Roseburia.s__Roseburia_intestinalis	0.342112	0.05	0	0.668438	0	Simmental <= Angus	0	#NAME?	0.392183
PWY-5100: pyruvate fermentation to acetate and lactate II|g__Roseburia.s__Roseburia_inulinivorans	0.00208508	0.4	0	10.2111	0	Simmental < Angus	0	#NAME?	0.0105702
PWY-5100: pyruvate fermentation to acetate and lactate II|g__Roseburia.s__Roseburia_sp_831b	0.162587	0.1	0	2.23909	0	Simmental <= Angus	0	#NAME?	0.356422
PWY-5100: pyruvate fermentation to acetate and lactate II|g__Treponema.s__Treponema_saccharophilum	0.342112	0	0.05	0	5.2314	Angus <= Simmental	Inf	Inf	0.392183
PWY-6527: stachyose degradation|g__Turicibacter.s__Turicibacter_sanguinis	4.60415e-05	0.95	0.8	168.964	37.5934	Simmental < Angus	0.222493	-2.16817	0.000425447
POLYAMSYN-PWY: superpathway of polyamine biosynthesis I	0.000158708	1	0.75	119.244	75.0814	Simmental < Angus	0.629647	-0.667384	0.00127965
PWY-5101: L-isoleucine biosynthesis II|g__Methanobrevibacter.s__Methanobrevibacter_millerae	0.080631	0.15	0	1.77363	0	Simmental <= Angus	0	#NAME?	0.223805
PWY-5101: L-isoleucine biosynthesis II|g__Methanobrevibacter.s__Methanobrevibacter_thaueri	0.342112	0	0.05	0	0.561995	Angus <= Simmental	Inf	Inf	0.392183
PWY-7220: adenosine deoxyribonucleotides de novo biosynthesis II	0.000176538	1	1	1321.61	489.764	Simmental < Angus	0.370582	-1.43214	0.00137353
PWY-5103: L-isoleucine biosynthesis III|g__Adlercreutzia.s__Adlercreutzia_equolifaciens	0.342112	0.05	0	0.243199	0	Simmental <= Angus	0	#NAME?	0.392183
PWY-5103: L-isoleucine biosynthesis III|g__Anaerostipes.s__Anaerostipes_hadrus	0.162587	0.1	0	1.53418	0	Simmental <= Angus	0	#NAME?	0.356422
PWY-5103: L-isoleucine biosynthesis III|g__Asaccharobacter.s__Asaccharobacter_celatus	0.342112	0.05	0	0.505604	0	Simmental <= Angus	0	#NAME?	0.392183
PWY-5103: L-isoleucine biosynthesis III|g__Bacteroides.s__Bacteroides_caccae	0.342112	0.05	0	0.612365	0	Simmental <= Angus	0	#NAME?	0.392183
PWY-5103: L-isoleucine biosynthesis III|g__Bacteroides.s__Bacteroides_fragilis	0.342112	0.05	0	1.51687	0	Simmental <= Angus	0	#NAME?	0.392183
PWY-5103: L-isoleucine biosynthesis III|g__Bacteroides.s__Bacteroides_stercoris	0.162587	0	0.1	0	1.02446	Angus <= Simmental	Inf	Inf	0.356422
PWY-5103: L-isoleucine biosynthesis III|g__Bacteroides.s__Bacteroides_uniformis	0.0155598	0.5	0.1	10.1495	5.76666	Simmental < Angus	0.568173	-0.815597	0.0604828
PWY-5103: L-isoleucine biosynthesis III|g__Bacteroides.s__Bacteroides_xylanisolvens	0.446117	0.2	0.1	1.63933	1.08924	Simmental <= Angus	0.664439	-0.58979	0.506478
PWY-5103: L-isoleucine biosynthesis III|g__Bifidobacterium.s__Bifidobacterium_adolescentis	1	0.05	0.05	0.0684266	5.09992	Angus <=> Simmental	74.5313	6.21977	1
PWY-5103: L-isoleucine biosynthesis III|g__Bifidobacterium.s__Bifidobacterium_criceti	0.00264382	0.55	0.1	26.4206	3.49833	Simmental < Angus	0.132409	-2.91692	0.013201
PWY-5103: L-isoleucine biosynthesis III|g__Bifidobacterium.s__Bifidobacterium_longum	0.342112	0.05	0	1.79733	0	Simmental <= Angus	0	#NAME?	0.392183
PWY-5103: L-isoleucine biosynthesis III|g__Bifidobacterium.s__Bifidobacterium_merycicum	0.148024	0.5	0.25	35.8727	8.93834	Simmental <= Angus	0.249168	-2.00481	0.356422
PWY-5103: L-isoleucine biosynthesis III|g__Bifidobacterium.s__Bifidobacterium_pseudocatenulatum	0.342112	0.05	0	2.75262	0	Simmental <= Angus	0	#NAME?	0.392183
PWY-5103: L-isoleucine biosynthesis III|g__Bifidobacterium.s__Bifidobacterium_pseudolongum	1.48037e-05	0.9	0.7	1167.87	89.6545	Simmental < Angus	0.0767673	-3.70336	0.000173741
PWY-5103: L-isoleucine biosynthesis III|g__Bifidobacterium.s__Bifidobacterium_ruminantium	0.0827294	0.45	0.15	34.5564	16.0905	Simmental <= Angus	0.465631	-1.10274	0.228586
PWY-5103: L-isoleucine biosynthesis III|g__Bifidobacterium.s__Bifidobacterium_thermophilum	0.342112	0.05	0	0.187817	0	Simmental <= Angus	0	#NAME?	0.392183
PWY-5103: L-isoleucine biosynthesis III|g__Blautia.s__Blautia_obeum	0.000930298	0.45	0	10.0093	0	Simmental < Angus	0	#NAME?	0.00538128
PWY-5103: L-isoleucine biosynthesis III|g__Blautia.s__Blautia_wexlerae	0.342112	0.05	0	0.882561	0	Simmental <= Angus	0	#NAME?	0.392183
PWY-5103: L-isoleucine biosynthesis III|g__Blautia.s__Ruminococcus_torques	0.000930298	0.45	0	35.0813	0	Simmental < Angus	0	#NAME?	0.00538128
PWY-5103: L-isoleucine biosynthesis III|g__Butyrivibrio.s__Butyrivibrio_crossotus	0.162587	0.1	0	1.16502	0	Simmental <= Angus	0	#NAME?	0.356422
PWY-5103: L-isoleucine biosynthesis III|g__Clostridium.s__Clostridium_bornimense	0.000719741	0.6	0.1	13.467	1.51774	Simmental < Angus	0.112701	-3.14943	0.00474198
PWY-5103: L-isoleucine biosynthesis III|g__Coprococcus.s__Coprococcus_comes	0.00958437	0.3	0	15.5077	0	Simmental < Angus	0	#NAME?	0.0382327
PWY-5103: L-isoleucine biosynthesis III|g__Coprococcus.s__Coprococcus_eutactus	0.342112	0.05	0	1.07751	0	Simmental <= Angus	0	#NAME?	0.392183
PWY-5103: L-isoleucine biosynthesis III|g__Dorea.s__Dorea_formicigenerans	0.00453206	0.35	0	7.13646	0	Simmental < Angus	0	#NAME?	0.0206517
PWY-5103: L-isoleucine biosynthesis III|g__Dorea.s__Dorea_longicatena	0.00958437	0.3	0	12.5301	0	Simmental < Angus	0	#NAME?	0.0382327
PWY-5103: L-isoleucine biosynthesis III|g__Escherichia.s__Escherichia_coli	1	0.1	0.1	5.52398	28.3642	Angus <=> Simmental	5.13474	2.36029	1
PWY-5103: L-isoleucine biosynthesis III|g__Gemmiger.s__Gemmiger_formicilis	0.00453206	0.35	0	12.9224	0	Simmental < Angus	0	#NAME?	0.0206517
PWY-5103: L-isoleucine biosynthesis III|g__Lachnospiraceae_unclassified.s__Eubacterium_rectale	1.02019e-06	0.85	0.05	57.2474	1.1656	Simmental < Angus	0.0203607	-5.61807	2.74344e-05
PWY-5103: L-isoleucine biosynthesis III|g__Methanobrevibacter.s__Methanobrevibacter_millerae	0.0401613	0.2	0	3.28856	0	Simmental < Angus	0	#NAME?	0.126697
PWY-5103: L-isoleucine biosynthesis III|g__Methanobrevibacter.s__Methanobrevibacter_thaueri	0.080631	0	0.15	0	2.72617	Angus <= Simmental	Inf	Inf	0.223805
PWY-5103: L-isoleucine biosynthesis III|g__Phyllobacterium.s__Phyllobacterium_myrsinacearum	0.019799	0.25	0	166.189	0	Simmental < Angus	0	#NAME?	0.0698816
PWY-5103: L-isoleucine biosynthesis III|g__Prevotella.s__Prevotella_copri	2.55954e-06	0.8	0.05	133.871	1.80118	Simmental < Angus	0.0134545	-6.21577	5.29514e-05
PWY-5103: L-isoleucine biosynthesis III|g__Prevotella.s__Prevotella_sp_AM42_24	0.019799	0.25	0	28.1154	0	Simmental < Angus	0	#NAME?	0.0698816
PWY-5103: L-isoleucine biosynthesis III|g__Prevotella.s__Prevotella_sp_CAG_1092	1.10489e-06	0.8	0	81.0806	0	Simmental < Angus	0	#NAME?	2.74344e-05
PWY-5103: L-isoleucine biosynthesis III|g__Prevotella.s__Prevotella_sp_P3_122	0.019799	0.25	0	5.29406	0	Simmental < Angus	0	#NAME?	0.0698816
PWY-5103: L-isoleucine biosynthesis III|g__Prevotella.s__Prevotella_sp_tf2_5	0.342112	0	0.05	0	0.790612	Angus <= Simmental	Inf	Inf	0.392183
PWY-5103: L-isoleucine biosynthesis III|g__Prevotellaceae_unclassified.s__Prevotellaceae_bacterium_HUN156	0.342112	0	0.05	0	0.64149	Angus <= Simmental	Inf	Inf	0.392183
PWY-5103: L-isoleucine biosynthesis III|g__Prevotellaceae_unclassified.s__Prevotellaceae_bacterium_MN60	0.342112	0	0.05	0	0.387973	Angus <= Simmental	Inf	Inf	0.392183
PWY-5103: L-isoleucine biosynthesis III|g__Roseburia.s__Roseburia_intestinalis	0.342112	0.05	0	0.924761	0	Simmental <= Angus	0	#NAME?	0.392183
PWY-5103: L-isoleucine biosynthesis III|g__Roseburia.s__Roseburia_inulinivorans	0.000401357	0.5	0	20.479	0	Simmental < Angus	0	#NAME?	0.00281722
PWY-5103: L-isoleucine biosynthesis III|g__Roseburia.s__Roseburia_sp_831b	0.162587	0.1	0	3.24376	0	Simmental <= Angus	0	#NAME?	0.356422
PWY-5103: L-isoleucine biosynthesis III|g__Sphingomonas.s__Sphingomonas_sp_FARSPH	0.00453206	0.35	0	150.69	0	Simmental < Angus	0	#NAME?	0.0206517
PWY-5103: L-isoleucine biosynthesis III|g__Streptococcus.s__Streptococcus_equinus	0.342112	0	0.05	0	0.506445	Angus <= Simmental	Inf	Inf	0.392183
PWY-5103: L-isoleucine biosynthesis III|g__Treponema.s__Treponema_saccharophilum	0.342112	0	0.05	0	4.75129	Angus <= Simmental	Inf	Inf	0.392183
PWY-7222: guanosine deoxyribonucleotides de novo biosynthesis II	0.000176538	1	1	1321.61	489.764	Simmental < Angus	0.370582	-1.43214	0.00137353
PWY-5104: L-isoleucine biosynthesis IV|g__Escherichia.s__Escherichia_coli	0.614695	0.1	0.05	6.21744	24.3866	Simmental <= Angus	3.92228	1.97169	0.656994
PWY-5104: L-isoleucine biosynthesis IV|g__Phyllobacterium.s__Phyllobacterium_myrsinacearum	0.019799	0.25	0	159.883	0	Simmental < Angus	0	#NAME?	0.0698816
PWY-5104: L-isoleucine biosynthesis IV|g__Prevotella.s__Prevotella_sp_P3_122	0.074256	0.25	0.05	5.92804	0.502322	Simmental <= Angus	0.0847366	-3.56087	0.223805
GLCMANNANAUT-PWY: superpathway of N-acetylglucosamine, N-acetylmannosamine and N-acetylneuraminate degradation	0.000178862	0.95	0.9	242.115	82.9051	Simmental < Angus	0.34242	-1.54616	0.00138609
PWY-5121: superpathway of geranylgeranyl diphosphate biosynthesis II (via MEP)|g__Bacteroides.s__Bacteroides_dorei	0.342112	0.05	0	1.3174	0	Simmental <= Angus	0	#NAME?	0.392183
PWY-5121: superpathway of geranylgeranyl diphosphate biosynthesis II (via MEP)|g__Bacteroides.s__Bacteroides_sartorii	0.162587	0	0.1	0	3.71973	Angus <= Simmental	Inf	Inf	0.356422
PWY-5121: superpathway of geranylgeranyl diphosphate biosynthesis II (via MEP)|g__Bacteroides.s__Bacteroides_vulgatus	0.654732	0.15	0.1	3.72212	7.87762	Simmental <= Angus	2.11643	1.08164	0.696321
PWY-5121: superpathway of geranylgeranyl diphosphate biosynthesis II (via MEP)|g__Escherichia.s__Escherichia_coli	1	0.05	0.05	1.51335	11.7702	Angus <=> Simmental	7.77759	2.95932	1
PWY-4981: L-proline biosynthesis II (from arginine)	0.000200623	1	0.95	349.575	174.683	Simmental < Angus	0.499701	-1.00086	0.00154815
PWY-5154: L-arginine biosynthesis III (via N-acetyl-L-citrulline)|g__Alistipes.s__Alistipes_finegoldii	0.342112	0.05	0	35.1978	0	Simmental <= Angus	0	#NAME?	0.392183
PWY-5154: L-arginine biosynthesis III (via N-acetyl-L-citrulline)|g__Blautia.s__Ruminococcus_torques	0.00958437	0.3	0	14.5512	0	Simmental < Angus	0	#NAME?	0.0382327
PWY-5154: L-arginine biosynthesis III (via N-acetyl-L-citrulline)|g__Coprococcus.s__Coprococcus_catus	2.56588e-05	0.65	0	21.4383	0	Simmental < Angus	0	#NAME?	0.000255887
PWY-5154: L-arginine biosynthesis III (via N-acetyl-L-citrulline)|g__Escherichia.s__Escherichia_coli	0.614695	0.1	0.05	4.25162	23.6608	Simmental <= Angus	5.56512	2.47641	0.656994
PWY-6263: superpathway of menaquinol-8 biosynthesis II	0.000216044	0.75	0.2	49.0875	6.98931	Simmental < Angus	0.142385	-2.81214	0.00165664
PWY-5173|g__Escherichia.s__Escherichia_coli	0.614695	0.1	0.05	2.19794	12.2823	Simmental <= Angus	5.58809	2.48235	0.656994
PWY-5173|g__Ochrobactrum.s__Ochrobactrum_pituitosum	0.342112	0	0.05	0	0.231418	Angus <= Simmental	Inf	Inf	0.392183
PWY-5173|g__Phyllobacterium.s__Phyllobacterium_myrsinacearum	0.019799	0.25	0	156.884	0	Simmental < Angus	0	#NAME?	0.0698816
PWY-5173|g__Sphingomonas.s__Sphingomonas_sp_FARSPH	0.00208508	0.4	0	198.857	0	Simmental < Angus	0	#NAME?	0.0105702
PWY-5189: tetrapyrrole biosynthesis II (from glycine)	0.000216951	1	0.7	363.162	49.5736	Simmental < Angus	0.136505	-2.87297	0.00166011
PWY-5188: tetrapyrrole biosynthesis I (from glutamate)|g__Blautia.s__Blautia_obeum	0.162587	0.1	0	0.918266	0	Simmental <= Angus	0	#NAME?	0.356422
PWY-5188: tetrapyrrole biosynthesis I (from glutamate)|g__Blautia.s__Blautia_wexlerae	0.342112	0.05	0	0.822207	0	Simmental <= Angus	0	#NAME?	0.392183
PWY-5188: tetrapyrrole biosynthesis I (from glutamate)|g__Clostridium.s__Clostridium_perfringens	0.342112	0	0.05	0	4.84319	Angus <= Simmental	Inf	Inf	0.392183
PWY-5188: tetrapyrrole biosynthesis I (from glutamate)|g__Clostridium.s__Clostridium_sp_CAG_964	0.342112	0.05	0	2.85481	0	Simmental <= Angus	0	#NAME?	0.392183
PWY-5188: tetrapyrrole biosynthesis I (from glutamate)|g__Coprococcus.s__Coprococcus_eutactus	0.342112	0.05	0	1.48759	0	Simmental <= Angus	0	#NAME?	0.392183
PWY-5188: tetrapyrrole biosynthesis I (from glutamate)|g__Escherichia.s__Escherichia_coli	0.614695	0.1	0.05	5.0204	19.7427	Simmental <= Angus	3.9325	1.97545	0.656994
PWY-5188: tetrapyrrole biosynthesis I (from glutamate)|g__Methanobrevibacter.s__Methanobrevibacter_thaueri	0.162587	0	0.1	0	1.04308	Angus <= Simmental	Inf	Inf	0.356422
PWY-5188: tetrapyrrole biosynthesis I (from glutamate)|g__Romboutsia.s__Romboutsia_ilealis	0.0057576	0.7	0.3	37.677	6.91732	Simmental < Angus	0.183595	-2.4454	0.0257856
PWY-5188: tetrapyrrole biosynthesis I (from glutamate)|g__Roseburia.s__Roseburia_faecis	0.162587	0.1	0	0.840328	0	Simmental <= Angus	0	#NAME?	0.356422
PWY-5188: tetrapyrrole biosynthesis I (from glutamate)|g__Roseburia.s__Roseburia_sp_499	0.162587	0.1	0	1.16684	0	Simmental <= Angus	0	#NAME?	0.356422
PWY-5188: tetrapyrrole biosynthesis I (from glutamate)|g__Ruminococcus.s__Ruminococcus_callidus	0.342112	0.05	0	0.498935	0	Simmental <= Angus	0	#NAME?	0.392183
PWY-5188: tetrapyrrole biosynthesis I (from glutamate)|g__Selenomonas.s__Selenomonas_ruminantium	0.342112	0.05	0	0.71778	0	Simmental <= Angus	0	#NAME?	0.392183
PWY-5188: tetrapyrrole biosynthesis I (from glutamate)|g__Treponema.s__Treponema_saccharophilum	0.342112	0	0.05	0	5.08658	Angus <= Simmental	Inf	Inf	0.392183
PWY-5686: UMP biosynthesis I|g__Turicibacter.s__Turicibacter_sanguinis	5.35104e-05	0.95	0.6	155.885	33.4889	Simmental < Angus	0.214831	-2.21872	0.000493215
FERMENTATION-PWY: mixed acid fermentation	0.000222051	1	0.9	614.426	290.445	Simmental < Angus	0.472709	-1.08097	0.00169204
PWY-5189: tetrapyrrole biosynthesis II (from glycine)|g__Clostridium.s__Clostridium_perfringens	0.342112	0	0.05	0	4.77031	Angus <= Simmental	Inf	Inf	0.392183
PWY-5189: tetrapyrrole biosynthesis II (from glycine)|g__Escherichia.s__Escherichia_coli	0.614695	0.1	0.05	4.89658	16.2681	Simmental <= Angus	3.32234	1.7322	0.656994
PWY-5189: tetrapyrrole biosynthesis II (from glycine)|g__Phyllobacterium.s__Phyllobacterium_myrsinacearum	0.019799	0.25	0	127.326	0	Simmental < Angus	0	#NAME?	0.0698816
PWY-5189: tetrapyrrole biosynthesis II (from glycine)|g__Romboutsia.s__Romboutsia_ilealis	0.00522401	0.7	0.25	34.5371	6.83757	Simmental < Angus	0.197978	-2.33659	0.0236571
PWY-5189: tetrapyrrole biosynthesis II (from glycine)|g__Selenomonas.s__Selenomonas_ruminantium	0.342112	0.05	0	0.631545	0	Simmental <= Angus	0	#NAME?	0.392183
PWY-5189: tetrapyrrole biosynthesis II (from glycine)|g__Sphingomonas.s__Sphingomonas_sp_FARSPH	0.0401613	0.2	0	137.59	0	Simmental < Angus	0	#NAME?	0.126697
RHAMCAT-PWY: L-rhamnose degradation I	0.000227661	1	0.95	579.192	315.943	Simmental < Angus	0.545489	-0.874378	0.00172757
PENTOSE-P-PWY: pentose phosphate pathway	0.000236575	0.95	0.5	377.161	90.1753	Simmental < Angus	0.23909	-2.06438	0.00179149
PWY-5304: superpathway of sulfur oxidation (Acidianus ambivalens)|g__Anaerostipes.s__Anaerostipes_hadrus	0.162587	0.1	0	0.808538	0	Simmental <= Angus	0	#NAME?	0.356422
PWY-5304: superpathway of sulfur oxidation (Acidianus ambivalens)|g__Blautia.s__Blautia_obeum	0.080631	0.15	0	1.48775	0	Simmental <= Angus	0	#NAME?	0.223805
PWY-5304: superpathway of sulfur oxidation (Acidianus ambivalens)|g__Blautia.s__Ruminococcus_torques	0.000930298	0.45	0	30.0065	0	Simmental < Angus	0	#NAME?	0.00538128
PWY-5304: superpathway of sulfur oxidation (Acidianus ambivalens)|g__Coprococcus.s__Coprococcus_eutactus	0.342112	0.05	0	1.50307	0	Simmental <= Angus	0	#NAME?	0.392183
PWY-5304: superpathway of sulfur oxidation (Acidianus ambivalens)|g__Lachnospiraceae_unclassified.s__Eubacterium_rectale	3.17659e-06	0.8	0.05	43.5174	1.09114	Simmental < Angus	0.0250737	-5.31768	5.29514e-05
PWY0-1261: anhydromuropeptides recycling I	0.000326155	0.95	0.7	618.377	197.269	Simmental < Angus	0.31901	-1.64832	0.00242952
GALACTUROCAT-PWY: D-galacturonate degradation I	0.000472032	1	0.95	220.097	127.343	Simmental < Angus	0.578575	-0.789425	0.0032631
PWY-5347: superpathway of L-methionine biosynthesis (transsulfuration)|g__Blautia.s__Ruminococcus_torques	0.162587	0.1	0	4.46219	0	Simmental <= Angus	0	#NAME?	0.356422
PWY-5347: superpathway of L-methionine biosynthesis (transsulfuration)|g__Escherichia.s__Escherichia_coli	0.614695	0.1	0.05	7.45331	31.3467	Simmental <= Angus	4.20574	2.07236	0.656994
PWY-6470: peptidoglycan biosynthesis V (&beta;-lactam resistance)	0.000508213	0.8	0.35	276.568	34.2843	Simmental < Angus	0.123963	-3.01201	0.00349996
PWY-5367: petroselinate biosynthesis|g__Blautia.s__Ruminococcus_torques	0.0401613	0.2	0	16.5258	0	Simmental < Angus	0	#NAME?	0.126697
PWY-5367: petroselinate biosynthesis|g__Escherichia.s__Escherichia_coli	0.614695	0.1	0.05	3.06582	11.5363	Simmental <= Angus	3.76286	1.91183	0.656994
PWY-5367: petroselinate biosynthesis|g__Streptococcus.s__Streptococcus_infantarius	0.342112	0.05	0	0.557825	0	Simmental <= Angus	0	#NAME?	0.392183
PWY-5497: purine nucleobases degradation II (anaerobic)	0.000528606	0.75	0.15	76.261	20.4252	Simmental < Angus	0.267833	-1.90059	0.00361991
PWY-5384: sucrose degradation IV (sucrose phosphorylase)|g__Bifidobacterium.s__Bifidobacterium_criceti	0.00120979	0.55	0.05	37.0878	3.4711	Simmental < Angus	0.0935914	-3.41748	0.00684609
PWY-5384: sucrose degradation IV (sucrose phosphorylase)|g__Bifidobacterium.s__Bifidobacterium_longum	0.342112	0.05	0	1.24644	0	Simmental <= Angus	0	#NAME?	0.392183
PWY-5384: sucrose degradation IV (sucrose phosphorylase)|g__Bifidobacterium.s__Bifidobacterium_merycicum	0.127121	0.6	0.3	40.6088	11.3306	Simmental <= Angus	0.279018	-1.84157	0.334287
PWY-5384: sucrose degradation IV (sucrose phosphorylase)|g__Bifidobacterium.s__Bifidobacterium_thermacidophilum	0.342112	0.05	0	0.283714	0	Simmental <= Angus	0	#NAME?	0.392183
PWY-5384: sucrose degradation IV (sucrose phosphorylase)|g__Bifidobacterium.s__Bifidobacterium_thermophilum	0.342112	0.05	0	0.507943	0	Simmental <= Angus	0	#NAME?	0.392183
PWY-5384: sucrose degradation IV (sucrose phosphorylase)|g__Escherichia.s__Escherichia_coli	1	0.05	0.05	1.47821	21.552	Angus <=> Simmental	14.5797	3.86589	1
PWY-5384: sucrose degradation IV (sucrose phosphorylase)|g__Streptococcus.s__Streptococcus_equinus	0.342112	0	0.05	0	0.396948	Angus <= Simmental	Inf	Inf	0.392183
PWY-5384: sucrose degradation IV (sucrose phosphorylase)|g__Streptococcus.s__Streptococcus_gallolyticus	0.342112	0	0.05	0	0.171625	Angus <= Simmental	Inf	Inf	0.392183
PWY4FS-7: phosphatidylglycerol biosynthesis I (plastidic)	0.000535071	0.9	0.7	487.217	115.312	Simmental < Angus	0.236675	-2.07902	0.00365049
PWY4FS-8: phosphatidylglycerol biosynthesis II (non-plastidic)	0.000535071	0.9	0.7	487.217	115.312	Simmental < Angus	0.236675	-2.07902	0.00365049
PWY4LZ-257: superpathway of fermentation (Chlamydomonas reinhardtii)	0.000579537	0.95	0.75	267.871	108.034	Simmental < Angus	0.403308	-1.31005	0.00391724
PWY-5484: glycolysis II (from fructose 6-phosphate)|g__Bacteroides.s__Bacteroides_fragilis	0.342112	0.05	0	0.775959	0	Simmental <= Angus	0	#NAME?	0.392183
PWY-5484: glycolysis II (from fructose 6-phosphate)|g__Escherichia.s__Escherichia_coli	0.614695	0.1	0.05	5.95367	29.5259	Simmental <= Angus	4.95928	2.31013	0.656994
MET-SAM-PWY: superpathway of S-adenosyl-L-methionine biosynthesis	0.000595492	1	1	492.928	224.455	Simmental < Angus	0.455351	-1.13495	0.00399549
PWY-5497: purine nucleobases degradation II (anaerobic)|g__Escherichia.s__Escherichia_coli	1	0.05	0.05	0.70858	10.6463	Angus <=> Simmental	15.0249	3.90928	1
CITRULBIO-PWY: L-citrulline biosynthesis	0.000618334	1	0.8	693.422	188.166	Simmental < Angus	0.271359	-1.88173	0.00414113
PWY-7209: superpathway of pyrimidine ribonucleosides degradation	0.000665539	0.55	0.05	35.524	1.27904	Simmental < Angus	0.0360049	-4.79566	0.00440874
PWY-5656: mannosylglycerate biosynthesis I|g__Escherichia.s__Escherichia_coli	1	0.05	0.05	1.04435	7.37271	Angus <=> Simmental	7.05964	2.81959	1
PWY-5505: L-glutamate and L-glutamine biosynthesis	0.000667562	1	0.95	315.157	158.999	Simmental < Angus	0.504509	-0.987049	0.00441413
PWY-5659: GDP-mannose biosynthesis|g__Alistipes.s__Alistipes_shahii	0.342112	0.05	0	9.7774	0	Simmental <= Angus	0	#NAME?	0.392183
PWY-5659: GDP-mannose biosynthesis|g__Bacteroides.s__Bacteroides_vulgatus	0.342112	0	0.05	0	5.64652	Angus <= Simmental	Inf	Inf	0.392183
PWY-5659: GDP-mannose biosynthesis|g__Bacteroides.s__Bacteroides_xylanisolvens	0.614695	0.1	0.05	0.920184	0.580711	Simmental <= Angus	0.631081	-0.664103	0.656994
PWY-5659: GDP-mannose biosynthesis|g__Bifidobacterium.s__Bifidobacterium_thermacidophilum	0.342112	0	0.05	0	0.458068	Angus <= Simmental	Inf	Inf	0.392183
PWY-5659: GDP-mannose biosynthesis|g__Bifidobacterium.s__Bifidobacterium_thermophilum	0.342112	0.05	0	0.511199	0	Simmental <= Angus	0	#NAME?	0.392183
PWY-5659: GDP-mannose biosynthesis|g__Clostridium.s__Clostridium_bornimense	0.000520209	0.55	0.05	11.8115	0.504753	Simmental < Angus	0.0427339	-4.54848	0.0035691
PWY-5659: GDP-mannose biosynthesis|g__Clostridium.s__Clostridium_perfringens	0.342112	0	0.05	0	5.81721	Angus <= Simmental	Inf	Inf	0.392183
PWY-5659: GDP-mannose biosynthesis|g__Coprococcus.s__Coprococcus_eutactus	0.342112	0.05	0	0.674645	0	Simmental <= Angus	0	#NAME?	0.392183
PWY-5659: GDP-mannose biosynthesis|g__Escherichia.s__Escherichia_coli	0.614695	0.1	0.05	4.03617	18.3384	Simmental <= Angus	4.54351	2.18381	0.656994
PWY-5659: GDP-mannose biosynthesis|g__Faecalibacterium.s__Faecalibacterium_prausnitzii	4.09127e-05	0.75	0.1	21.6413	0.949931	Simmental < Angus	0.0438943	-4.50982	0.000389432
PWY-5659: GDP-mannose biosynthesis|g__Lachnospiraceae_unclassified.s__Eubacterium_rectale	2.49547e-05	0.7	0.05	13.6252	0.32179	Simmental < Angus	0.0236172	-5.40402	0.000255887
PWY-5659: GDP-mannose biosynthesis|g__Roseburia.s__Roseburia_faecis	0.162587	0.1	0	0.804842	0	Simmental <= Angus	0	#NAME?	0.356422
PWY-5659: GDP-mannose biosynthesis|g__Roseburia.s__Roseburia_intestinalis	0.342112	0.05	0	0.554408	0	Simmental <= Angus	0	#NAME?	0.392183
PWY-5659: GDP-mannose biosynthesis|g__Treponema.s__Treponema_saccharophilum	0.342112	0	0.05	0	1.81906	Angus <= Simmental	Inf	Inf	0.392183
FUCCAT-PWY: fucose degradation	0.00071769	0.85	0.35	43.3868	33.4318	Simmental < Angus	0.770552	-0.376035	0.00473701
PWY-5667: CDP-diacylglycerol biosynthesis I|g__Alistipes.s__Alistipes_finegoldii	0.342112	0.05	0	28.7091	0	Simmental <= Angus	0	#NAME?	0.392183
PWY-5667: CDP-diacylglycerol biosynthesis I|g__Anaerostipes.s__Anaerostipes_hadrus	0.342112	0.05	0	0.7338	0	Simmental <= Angus	0	#NAME?	0.392183
PWY-5667: CDP-diacylglycerol biosynthesis I|g__Anaerostipes.s__Anaerostipes_sp_494a	0.342112	0	0.05	0	0.354349	Angus <= Simmental	Inf	Inf	0.392183
PWY-5667: CDP-diacylglycerol biosynthesis I|g__Anaerostipes.s__Anaerostipes_sp_992a	0.342112	0	0.05	0	3.65599	Angus <= Simmental	Inf	Inf	0.392183
PWY-5667: CDP-diacylglycerol biosynthesis I|g__Bacteroides.s__Bacteroides_caccae	0.342112	0.05	0	0.52749	0	Simmental <= Angus	0	#NAME?	0.392183
PWY-5667: CDP-diacylglycerol biosynthesis I|g__Bacteroides.s__Bacteroides_coprophilus	0.195486	0.2	0.05	10.011	9.02477	Simmental <= Angus	0.901481	-0.149631	0.392183
PWY-5667: CDP-diacylglycerol biosynthesis I|g__Bacteroides.s__Bacteroides_dorei	0.342112	0.05	0	0.779296	0	Simmental <= Angus	0	#NAME?	0.392183
PWY-5667: CDP-diacylglycerol biosynthesis I|g__Bacteroides.s__Bacteroides_fragilis	0.342112	0.05	0	0.999887	0	Simmental <= Angus	0	#NAME?	0.392183
PWY-5667: CDP-diacylglycerol biosynthesis I|g__Bacteroides.s__Bacteroides_massiliensis	0.342112	0	0.05	0	3.42151	Angus <= Simmental	Inf	Inf	0.392183
PWY-5667: CDP-diacylglycerol biosynthesis I|g__Bacteroides.s__Bacteroides_sartorii	0.162587	0	0.1	0	3.22843	Angus <= Simmental	Inf	Inf	0.356422
PWY-5667: CDP-diacylglycerol biosynthesis I|g__Bacteroides.s__Bacteroides_stercoris	0.342112	0	0.05	0	0.146946	Angus <= Simmental	Inf	Inf	0.392183
PWY-5667: CDP-diacylglycerol biosynthesis I|g__Bacteroides.s__Bacteroides_uniformis	0.00366531	0.6	0.1	12.5502	5.72753	Simmental < Angus	0.456371	-1.13172	0.0179502
PWY-5667: CDP-diacylglycerol biosynthesis I|g__Bacteroides.s__Bacteroides_vulgatus	0.395893	0.2	0.1	4.76984	6.28208	Simmental <= Angus	1.31704	0.3973	0.451002
PWY-5667: CDP-diacylglycerol biosynthesis I|g__Bacteroides.s__Bacteroides_xylanisolvens	0.689065	0.15	0.1	1.362	1.27018	Simmental <= Angus	0.932582	-0.100697	0.727956
PWY-5667: CDP-diacylglycerol biosynthesis I|g__Barnesiella.s__Barnesiella_intestinihominis	1	0.05	0.05	0.531052	1.19313	Angus <=> Simmental	2.24673	1.16782	1
PWY-5667: CDP-diacylglycerol biosynthesis I|g__Blautia.s__Blautia_obeum	0.080631	0.15	0	2.662	0	Simmental <= Angus	0	#NAME?	0.223805
PWY-5667: CDP-diacylglycerol biosynthesis I|g__Blautia.s__Blautia_wexlerae	0.342112	0.05	0	0.386291	0	Simmental <= Angus	0	#NAME?	0.392183
PWY-5667: CDP-diacylglycerol biosynthesis I|g__Blautia.s__Ruminococcus_torques	0.000930298	0.45	0	28.9371	0	Simmental < Angus	0	#NAME?	0.00538128
PWY-5667: CDP-diacylglycerol biosynthesis I|g__Clostridium.s__Clostridium_bornimense	0.000459195	0.55	0.05	10.0965	0.424298	Simmental < Angus	0.0420243	-4.57263	0.00318038
PWY-5667: CDP-diacylglycerol biosynthesis I|g__Clostridium.s__Clostridium_perfringens	0.342112	0	0.05	0	4.50805	Angus <= Simmental	Inf	Inf	0.392183
PWY-5667: CDP-diacylglycerol biosynthesis I|g__Coprococcus.s__Coprococcus_comes	0.00958437	0.3	0	11.0893	0	Simmental < Angus	0	#NAME?	0.0382327
PWY-5667: CDP-diacylglycerol biosynthesis I|g__Dorea.s__Dorea_formicigenerans	0.00958437	0.3	0	7.41572	0	Simmental < Angus	0	#NAME?	0.0382327
PWY-5667: CDP-diacylglycerol biosynthesis I|g__Escherichia.s__Escherichia_coli	0.614695	0.1	0.05	30.0999	37.7901	Simmental <= Angus	1.25549	0.328246	0.656994
PWY-5667: CDP-diacylglycerol biosynthesis I|g__Faecalibacterium.s__Faecalibacterium_prausnitzii	1.61319e-05	0.75	0.1	129.388	2.75957	Simmental < Angus	0.0213279	-5.55112	0.000185162
PWY-5667: CDP-diacylglycerol biosynthesis I|g__Fusicatenibacter.s__Fusicatenibacter_saccharivorans	0.162587	0.1	0	1.2142	0	Simmental <= Angus	0	#NAME?	0.356422
PWY-5667: CDP-diacylglycerol biosynthesis I|g__Lachnobacterium.s__Lachnobacterium_bovis	0.342112	0.05	0	0.653013	0	Simmental <= Angus	0	#NAME?	0.392183
PWY-5667: CDP-diacylglycerol biosynthesis I|g__Lachnospiraceae_unclassified.s__Eubacterium_rectale	2.2081e-06	0.8	0.05	43.0347	0.492322	Simmental < Angus	0.0114401	-6.44975	5.00593e-05
PWY-5667: CDP-diacylglycerol biosynthesis I|g__Prevotella.s__Prevotella_sp_CAG_279	0.00208508	0.4	0	26.0874	0	Simmental < Angus	0	#NAME?	0.0105702
PWY-5667: CDP-diacylglycerol biosynthesis I|g__Prevotella.s__Prevotella_sp_CAG_485	0.342112	0.05	0	0.434961	0	Simmental <= Angus	0	#NAME?	0.392183
PWY-5667: CDP-diacylglycerol biosynthesis I|g__Romboutsia.s__Romboutsia_ilealis	0.0143119	0.6	0.25	23.6972	4.88168	Simmental < Angus	0.206002	-2.27927	0.0561102
PWY-5667: CDP-diacylglycerol biosynthesis I|g__Roseburia.s__Roseburia_faecis	0.342112	0.05	0	0.719316	0	Simmental <= Angus	0	#NAME?	0.392183
PWY-5667: CDP-diacylglycerol biosynthesis I|g__Roseburia.s__Roseburia_inulinivorans	0.00208508	0.4	0	7.32031	0	Simmental < Angus	0	#NAME?	0.0105702
PWY-5667: CDP-diacylglycerol biosynthesis I|g__Roseburia.s__Roseburia_sp_499	1	0.05	0.05	0.410488	0.499948	Angus <=> Simmental	1.21794	0.284438	1
PWY-5667: CDP-diacylglycerol biosynthesis I|g__Roseburia.s__Roseburia_sp_831b	0.342112	0.05	0	0.628028	0	Simmental <= Angus	0	#NAME?	0.392183
GLYCOGENSYNTH-PWY: glycogen biosynthesis I (from ADP-D-Glucose)|g__Turicibacter.s__Turicibacter_sanguinis	5.52384e-05	0.9	0.45	109.689	21.138	Simmental < Angus	0.192708	-2.37551	0.000507859
POLYISOPRENSYN-PWY: polyisoprenoid biosynthesis (E. coli)	0.000723606	0.95	0.55	111.63	54.5398	Simmental < Angus	0.488578	-1.03334	0.00475029
PWY-5675: nitrate reduction V (assimilatory)|g__Escherichia.s__Escherichia_coli	0.614695	0.1	0.05	6.97943	28.8735	Simmental <= Angus	4.13695	2.04857	0.656994
COLANSYN-PWY: colanic acid building blocks biosynthesis	0.000747408	1	0.95	398.709	205.872	Simmental < Angus	0.516346	-0.953591	0.00488021
PWY-5676: acetyl-CoA fermentation to butanoate II|g__Anaerostipes.s__Anaerostipes_hadrus	0.342112	0.05	0	0.28347	0	Simmental <= Angus	0	#NAME?	0.392183
PWY-7242: D-fructuronate degradation	0.000747408	1	0.95	306.441	161.773	Simmental < Angus	0.527909	-0.921639	0.00488021
HEXITOLDEGSUPER-PWY: superpathway of hexitol degradation (bacteria)	0.000780415	1	0.55	217.661	100.444	Simmental < Angus	0.46147	-1.11569	0.00508663
PWY-5686: UMP biosynthesis I|g__Adlercreutzia.s__Adlercreutzia_equolifaciens	0.342112	0.05	0	0.248891	0	Simmental <= Angus	0	#NAME?	0.392183
PWY-5686: UMP biosynthesis I|g__Alistipes.s__Alistipes_finegoldii	0.342112	0.05	0	36.8587	0	Simmental <= Angus	0	#NAME?	0.392183
PWY-5686: UMP biosynthesis I|g__Alistipes.s__Alistipes_indistinctus	0.342112	0.05	0	0.747066	0	Simmental <= Angus	0	#NAME?	0.392183
PWY-5686: UMP biosynthesis I|g__Anaerostipes.s__Anaerostipes_hadrus	0.342112	0.05	0	0.465642	0	Simmental <= Angus	0	#NAME?	0.392183
PWY-5686: UMP biosynthesis I|g__Anaerostipes.s__Anaerostipes_sp_992a	0.342112	0	0.05	0	2.46835	Angus <= Simmental	Inf	Inf	0.392183
PWY-5686: UMP biosynthesis I|g__Asaccharobacter.s__Asaccharobacter_celatus	0.342112	0.05	0	0.0866177	0	Simmental <= Angus	0	#NAME?	0.392183
PWY-5686: UMP biosynthesis I|g__Bacteroides.s__Bacteroides_caccae	0.342112	0.05	0	0.217999	0	Simmental <= Angus	0	#NAME?	0.392183
PWY-5686: UMP biosynthesis I|g__Bacteroides.s__Bacteroides_coprophilus	0.212878	0.25	0.1	12.7006	7.54607	Simmental <= Angus	0.594153	-0.751094	0.392183
PWY-5686: UMP biosynthesis I|g__Bacteroides.s__Bacteroides_dorei	0.342112	0.05	0	1.1805	0	Simmental <= Angus	0	#NAME?	0.392183
PWY-5686: UMP biosynthesis I|g__Bacteroides.s__Bacteroides_fragilis	0.342112	0.05	0	0.885496	0	Simmental <= Angus	0	#NAME?	0.392183
PWY-5686: UMP biosynthesis I|g__Bacteroides.s__Bacteroides_massiliensis	0.342112	0	0.05	0	3.31042	Angus <= Simmental	Inf	Inf	0.392183
PWY-5686: UMP biosynthesis I|g__Bacteroides.s__Bacteroides_sartorii	0.162587	0	0.1	0	3.59938	Angus <= Simmental	Inf	Inf	0.356422
PWY-5686: UMP biosynthesis I|g__Bacteroides.s__Bacteroides_stercoris	0.342112	0	0.05	0	0.872423	Angus <= Simmental	Inf	Inf	0.392183
PWY-5686: UMP biosynthesis I|g__Bacteroides.s__Bacteroides_uniformis	0.0106939	0.5	0.1	10.2603	6.08623	Simmental < Angus	0.593185	-0.753445	0.0425655
PWY-5686: UMP biosynthesis I|g__Bacteroides.s__Bacteroides_vulgatus	0.614695	0.1	0.05	3.31917	7.38177	Simmental <= Angus	2.22398	1.15314	0.656994
PWY-5686: UMP biosynthesis I|g__Bacteroides.s__Bacteroides_xylanisolvens	0.534056	0.05	0.1	0.283605	1.5945	Angus <= Simmental	5.62226	2.49115	0.6035
PWY-5686: UMP biosynthesis I|g__Bifidobacterium.s__Bifidobacterium_adolescentis	0.342112	0	0.05	0	5.21111	Angus <= Simmental	Inf	Inf	0.392183
PWY-5686: UMP biosynthesis I|g__Bifidobacterium.s__Bifidobacterium_criceti	0.0026294	0.5	0.05	33.8374	4.14906	Simmental < Angus	0.122617	-3.02776	0.013201
PWY-5686: UMP biosynthesis I|g__Bifidobacterium.s__Bifidobacterium_longum	0.342112	0.05	0	2.08508	0	Simmental <= Angus	0	#NAME?	0.392183
PWY-5686: UMP biosynthesis I|g__Bifidobacterium.s__Bifidobacterium_merycicum	0.105469	0.55	0.25	33.9835	9.68119	Simmental <= Angus	0.284879	-1.81158	0.283685
PWY-5686: UMP biosynthesis I|g__Bifidobacterium.s__Bifidobacterium_pseudocatenulatum	0.342112	0.05	0	3.99889	0	Simmental <= Angus	0	#NAME?	0.392183
PWY-5686: UMP biosynthesis I|g__Bifidobacterium.s__Bifidobacterium_pseudolongum	1.94055e-05	0.9	0.75	1237.41	99.2638	Simmental < Angus	0.0802187	-3.63992	0.000207713
PWY-5686: UMP biosynthesis I|g__Bifidobacterium.s__Bifidobacterium_ruminantium	0.461984	0.25	0.15	22.5335	10.4089	Simmental <= Angus	0.461931	-1.11425	0.523677
PWY-5686: UMP biosynthesis I|g__Blautia.s__Blautia_obeum	0.162587	0.1	0	1.19226	0	Simmental <= Angus	0	#NAME?	0.356422
PWY-5686: UMP biosynthesis I|g__Blautia.s__Blautia_wexlerae	0.342112	0.05	0	0.547462	0	Simmental <= Angus	0	#NAME?	0.392183
PWY-5686: UMP biosynthesis I|g__Blautia.s__Ruminococcus_torques	0.000930298	0.45	0	50.5849	0	Simmental < Angus	0	#NAME?	0.00538128
PWY-5686: UMP biosynthesis I|g__Butyricimonas.s__Butyricimonas_virosa	0.342112	0	0.05	0	1.27065	Angus <= Simmental	Inf	Inf	0.392183
PWY-5686: UMP biosynthesis I|g__Butyrivibrio.s__Butyrivibrio_sp_CAG_318	0.342112	0.05	0	0.526079	0	Simmental <= Angus	0	#NAME?	0.392183
PWY-5686: UMP biosynthesis I|g__Campylobacter.s__Campylobacter_lanienae	0.342112	0	0.05	0	0.418107	Angus <= Simmental	Inf	Inf	0.392183
PWY-5686: UMP biosynthesis I|g__Clostridium.s__Clostridium_bornimense	3.75788e-05	0.7	0.05	14.7106	0.662703	Simmental < Angus	0.0450493	-4.47235	0.000361907
PWY-5686: UMP biosynthesis I|g__Clostridium.s__Clostridium_perfringens	0.342112	0	0.05	0	4.49068	Angus <= Simmental	Inf	Inf	0.392183
PWY-5686: UMP biosynthesis I|g__Clostridium.s__Clostridium_sp_CAG_964	1	0.05	0.05	2.7639	0.385435	Simmental <=> Angus	0.139453	-2.84215	1
PWY-5686: UMP biosynthesis I|g__Coprococcus.s__Coprococcus_catus	0.080631	0.15	0	5.63909	0	Simmental <= Angus	0	#NAME?	0.223805
PWY-5686: UMP biosynthesis I|g__Coprococcus.s__Coprococcus_comes	0.019799	0.25	0	9.13171	0	Simmental < Angus	0	#NAME?	0.0698816
PWY-5686: UMP biosynthesis I|g__Coprococcus.s__Coprococcus_eutactus	0.342112	0.05	0	1.01461	0	Simmental <= Angus	0	#NAME?	0.392183
PWY-5686: UMP biosynthesis I|g__Dorea.s__Dorea_formicigenerans	0.00958437	0.3	0	6.74322	0	Simmental < Angus	0	#NAME?	0.0382327
PWY-5686: UMP biosynthesis I|g__Dorea.s__Dorea_longicatena	0.162587	0.1	0	1.88457	0	Simmental <= Angus	0	#NAME?	0.356422
PWY-5686: UMP biosynthesis I|g__Escherichia.s__Escherichia_coli	0.614695	0.1	0.05	4.01739	19.6917	Simmental <= Angus	4.90162	2.29326	0.656994
PWY-5686: UMP biosynthesis I|g__Eubacterium.s__Eubacterium_sp_68_3_10	0.342112	0.05	0	1.09637	0	Simmental <= Angus	0	#NAME?	0.392183
PWY-5686: UMP biosynthesis I|g__Faecalibacterium.s__Faecalibacterium_prausnitzii	8.21084e-06	0.75	0.05	117.481	1.90457	Simmental < Angus	0.0162117	-5.94682	0.000114826
PWY-5686: UMP biosynthesis I|g__Fusicatenibacter.s__Fusicatenibacter_saccharivorans	0.342112	0.05	0	0.520595	0	Simmental <= Angus	0	#NAME?	0.392183
PWY-5686: UMP biosynthesis I|g__Gemmiger.s__Gemmiger_formicilis	0.019799	0.25	0	7.79416	0	Simmental < Angus	0	#NAME?	0.0698816
PWY-5686: UMP biosynthesis I|g__Lachnospiraceae_unclassified.s__Eubacterium_rectale	2.55954e-06	0.8	0.05	42.4466	0.84344	Simmental < Angus	0.0198706	-5.65322	5.29514e-05
PWY-5686: UMP biosynthesis I|g__Lactobacillus.s__Lactobacillus_mucosae	0.342112	0.05	0	8.16248	0	Simmental <= Angus	0	#NAME?	0.392183
PWY-5686: UMP biosynthesis I|g__Lactobacillus.s__Lactobacillus_ruminis	0.342112	0.05	0	3.92071	0	Simmental <= Angus	0	#NAME?	0.392183
PWY-5686: UMP biosynthesis I|g__Methanobrevibacter.s__Methanobrevibacter_thaueri	0.342112	0	0.05	0	0.51536	Angus <= Simmental	Inf	Inf	0.392183
PWY-5686: UMP biosynthesis I|g__Ochrobactrum.s__Ochrobactrum_pituitosum	0.342112	0	0.05	0	0.451433	Angus <= Simmental	Inf	Inf	0.392183
PWY-5686: UMP biosynthesis I|g__Olsenella.s__Olsenella_scatoligenes	0.342112	0.05	0	0.58896	0	Simmental <= Angus	0	#NAME?	0.392183
PWY-5686: UMP biosynthesis I|g__Phyllobacterium.s__Phyllobacterium_myrsinacearum	0.019799	0.25	0	156.78	0	Simmental < Angus	0	#NAME?	0.0698816
PWY-5686: UMP biosynthesis I|g__Prevotella.s__Prevotella_copri	9.4642e-06	0.75	0.05	236.707	2.57017	Simmental < Angus	0.010858	-6.52509	0.000117498
PWY-5686: UMP biosynthesis I|g__Prevotella.s__Prevotella_sp_AM42_24	0.342112	0.05	0	0.337309	0	Simmental <= Angus	0	#NAME?	0.392183
PWY-5686: UMP biosynthesis I|g__Prevotella.s__Prevotella_sp_CAG_1092	1.10489e-06	0.8	0	80.7069	0	Simmental < Angus	0	#NAME?	2.74344e-05
PWY-5686: UMP biosynthesis I|g__Prevotella.s__Prevotella_sp_CAG_279	0.00453206	0.35	0	27.1608	0	Simmental < Angus	0	#NAME?	0.0206517
PWY-5686: UMP biosynthesis I|g__Prevotella.s__Prevotella_sp_CAG_520	3.50549e-07	0.85	0	282.241	0	Simmental < Angus	0	#NAME?	1.33282e-05
PWY-5686: UMP biosynthesis I|g__Prevotella.s__Prevotella_sp_P3_122	0.151076	0.2	0.05	4.20686	0.567131	Simmental <= Angus	0.134811	-2.89099	0.356422
PWY-5686: UMP biosynthesis I|g__Prevotellaceae_unclassified.s__Prevotellaceae_bacterium_HUN156	0.342112	0	0.05	0	0.369333	Angus <= Simmental	Inf	Inf	0.392183
PWY-5686: UMP biosynthesis I|g__Pseudoscardovia.s__Pseudoscardovia_suis	0.342112	0.05	0	1.24716	0	Simmental <= Angus	0	#NAME?	0.392183
PWY-5686: UMP biosynthesis I|g__Romboutsia.s__Romboutsia_ilealis	0.0926502	0.6	0.35	39.3662	13.8054	Simmental <= Angus	0.350691	-1.51173	0.253124
PWY-5686: UMP biosynthesis I|g__Roseburia.s__Roseburia_faecis	0.080631	0.15	0	2.06035	0	Simmental <= Angus	0	#NAME?	0.223805
PWY-5686: UMP biosynthesis I|g__Roseburia.s__Roseburia_inulinivorans	0.00958437	0.3	0	10.3789	0	Simmental < Angus	0	#NAME?	0.0382327
PWY-5686: UMP biosynthesis I|g__Roseburia.s__Roseburia_sp_499	0.342112	0.05	0	1.25238	0	Simmental <= Angus	0	#NAME?	0.392183
PWY-5686: UMP biosynthesis I|g__Roseburia.s__Roseburia_sp_831b	0.162587	0.1	0	2.02088	0	Simmental <= Angus	0	#NAME?	0.356422
PWY-5686: UMP biosynthesis I|g__Sphingomonas.s__Sphingomonas_sp_FARSPH	0.000930298	0.45	0	158.42	0	Simmental < Angus	0	#NAME?	0.00538128
PWY-5686: UMP biosynthesis I|g__Treponema.s__Treponema_porcinum	0.698015	0.2	0.15	57.8727	33.2435	Simmental <= Angus	0.574425	-0.799809	0.733378
PWY-6151: S-adenosyl-L-methionine salvage I|g__Turicibacter.s__Turicibacter_sanguinis	5.63656e-05	0.95	0.7	124.987	25.2861	Simmental < Angus	0.202309	-2.30537	0.000514336
PHOSLIPSYN-PWY: superpathway of phospholipid biosynthesis I (bacteria)	0.00106618	0.9	0.7	625.334	186.975	Simmental < Angus	0.299	-1.74178	0.0061478
PWY-5690: TCA cycle II (plants and fungi)|g__Escherichia.s__Escherichia_coli	0.614695	0.1	0.05	4.25102	13.5381	Simmental <= Angus	3.18468	1.67115	0.656994
PWY-5692: allantoin degradation to glyoxylate II|g__Escherichia.s__Escherichia_coli	0.342112	0	0.05	0	3.3075	Angus <= Simmental	Inf	Inf	0.392183
TEICHOICACID-PWY: poly(glycerol phosphate) wall teichoic acid biosynthesis	0.00132407	1	0.7	81.8486	41.244	Simmental < Angus	0.503906	-0.988774	0.00748121
PWY-5705: allantoin degradation to glyoxylate III|g__Escherichia.s__Escherichia_coli	0.614695	0.1	0.05	1.03949	4.74155	Simmental <= Angus	4.56144	2.18949	0.656994
BIOTIN-BIOSYNTHESIS-PWY: biotin biosynthesis I	0.0013467	0.85	0.25	132.16	62.5306	Simmental < Angus	0.473143	-1.07965	0.00759731
PWY-5723: Rubisco shunt|g__Escherichia.s__Escherichia_coli	1	0.05	0.05	5.22968	31.5455	Angus <=> Simmental	6.03201	2.59264	1
HEME-BIOSYNTHESIS-II: heme b biosynthesis I (aerobic)	0.00141578	0.6	0.1	268.938	22.9611	Simmental < Angus	0.085377	-3.55001	0.0079624
PWY-5747: 2-methylcitrate cycle II|g__Escherichia.s__Escherichia_coli	1	0.05	0.05	1.3466	10.1954	Angus <=> Simmental	7.57121	2.92052	1
PWY-4984: urea cycle	0.00147337	1	0.8	626.529	181.997	Simmental < Angus	0.290484	-1.78347	0.00826085
PWY-5791|g__Escherichia.s__Escherichia_coli	0.614695	0.1	0.05	4.84473	17.0622	Simmental <= Angus	3.5218	1.81631	0.656994
PWY-5918: superpathway of heme b biosynthesis from glutamate	0.00157954	0.6	0.1	35.2952	28.4027	Simmental < Angus	0.804719	-0.313443	0.00882897
PWY-5837: 2-carboxy-1,4-naphthoquinol biosynthesis|g__Escherichia.s__Escherichia_coli	0.614695	0.1	0.05	5.50813	17.0622	Simmental <= Angus	3.09764	1.63117	0.656994
PWY-1269: CMP-3-deoxy-D-manno-octulosonate biosynthesis	0.00162197	0.95	0.9	350.522	120.503	Simmental < Angus	0.343782	-1.54044	0.00903846
PWY-5838: superpathway of menaquinol-8 biosynthesis I|g__Escherichia.s__Escherichia_coli	0.614695	0.1	0.05	5.5459	19.8433	Simmental <= Angus	3.57801	1.83916	0.656994
PWY-6519: 8-amino-7-oxononanoate biosynthesis I	0.00163776	0.85	0.25	122.782	65.1585	Simmental < Angus	0.530683	-0.914076	0.00911254
PWY-5840: superpathway of menaquinol-7 biosynthesis|g__Escherichia.s__Escherichia_coli	1	0.05	0.05	3.2986	18.8725	Angus <=> Simmental	5.72135	2.51636	1
METSYN-PWY: superpathway of L-homoserine and L-methionine biosynthesis	0.00176678	1	1	443.261	214.698	Simmental < Angus	0.48436	-1.04585	0.00978568
PWY-5845: superpathway of menaquinol-9 biosynthesis|g__Escherichia.s__Escherichia_coli	1	0.05	0.05	3.2986	18.8725	Angus <=> Simmental	5.72135	2.51636	1
PWY-5347: superpathway of L-methionine biosynthesis (transsulfuration)	0.00176678	1	1	456.008	232.683	Simmental < Angus	0.51026	-0.970695	0.00978568
PWY-5850: superpathway of menaquinol-6 biosynthesis|g__Escherichia.s__Escherichia_coli	1	0.05	0.05	3.2986	18.8725	Angus <=> Simmental	5.72135	2.51636	1
P461-PWY: hexitol fermentation to lactate, formate, ethanol and acetate	0.0018845	0.95	0.55	102.373	52.8694	Simmental < Angus	0.516437	-0.953337	0.0104061
PWY-5855: ubiquinol-7 biosynthesis (early decarboxylation)|g__Escherichia.s__Escherichia_coli	0.614695	0.1	0.05	2.06855	7.30188	Simmental <= Angus	3.52995	1.81965	0.656994
PWY-5154: L-arginine biosynthesis III (via N-acetyl-L-citrulline)	0.00195712	1	1	1107.52	553.108	Simmental < Angus	0.499413	-1.0017	0.0105702
PWY-5856: ubiquinol-9 biosynthesis (early decarboxylation)|g__Escherichia.s__Escherichia_coli	0.614695	0.1	0.05	2.06855	7.30188	Simmental <= Angus	3.52995	1.81965	0.656994
PWY-6471: peptidoglycan biosynthesis IV (Enterococcus faecium)	0.00195878	0.85	0.45	649.299	102.278	Simmental < Angus	0.157521	-2.66638	0.0105702
PWY-5857: ubiquinol-10 biosynthesis (early decarboxylation)|g__Escherichia.s__Escherichia_coli	0.614695	0.1	0.05	2.06855	7.30188	Simmental <= Angus	3.52995	1.81965	0.656994
PWY-5920: superpathway of heme b biosynthesis from glycine	0.00208508	0.4	0	17.2201	0	Simmental < Angus	0	#NAME?	0.0105702
PWY-5860: superpathway of demethylmenaquinol-6 biosynthesis I|g__Escherichia.s__Escherichia_coli	1	0.05	0.05	3.35061	18.4975	Angus <=> Simmental	5.52064	2.46484	1
PWY66-398: TCA cycle III (animals)	0.00225415	0.65	0.15	30.3962	7.36013	Simmental < Angus	0.24214	-2.04609	0.0113956
PWY-5861: superpathway of demethylmenaquinol-8 biosynthesis I|g__Escherichia.s__Escherichia_coli	0.614695	0.1	0.05	5.96133	19.9312	Simmental <= Angus	3.34342	1.74132	0.656994
GLYOXYLATE-BYPASS: glyoxylate cycle	0.00228536	0.7	0.15	41.6368	28.2132	Simmental < Angus	0.677603	-0.561487	0.0115374
PWY-5862: superpathway of demethylmenaquinol-9 biosynthesis|g__Escherichia.s__Escherichia_coli	1	0.05	0.05	3.35061	18.4975	Angus <=> Simmental	5.52064	2.46484	1
PWY-5659: GDP-mannose biosynthesis	0.00264263	1	1	348.252	205.09	Simmental < Angus	0.588912	-0.763876	0.013201
PWY-7211: superpathway of pyrimidine deoxyribonucleotides de novo biosynthesis	0.00269199	0.6	0.1	58.5186	41.8516	Simmental < Angus	0.715184	-0.483613	0.0133866
PWY-5896: superpathway of menaquinol-10 biosynthesis|g__Escherichia.s__Escherichia_coli	1	0.05	0.05	3.2986	18.8725	Angus <=> Simmental	5.72135	2.51636	1
HOMOSER-METSYN-PWY: L-methionine biosynthesis I	0.00291451	1	1	237.066	120.951	Simmental < Angus	0.510199	-0.970868	0.0144538
PWY-5897: superpathway of menaquinol-11 biosynthesis|g__Escherichia.s__Escherichia_coli	0.614695	0.1	0.05	5.66427	19.7903	Simmental <= Angus	3.49389	1.80483	0.656994
PWY-7383: anaerobic energy metabolism (invertebrates, cytosol)	0.00304286	0.8	1	218.631	432.209	Angus < Simmental	1.97689	0.983232	0.0150087
PWY-5898: superpathway of menaquinol-12 biosynthesis|g__Escherichia.s__Escherichia_coli	0.614695	0.1	0.05	5.66427	19.7903	Simmental <= Angus	3.49389	1.80483	0.656994
PWY-7323: superpathway of GDP-mannose-derived O-antigen building blocks biosynthesis	0.0033347	1	0.9	274.97	143.955	Simmental < Angus	0.52353	-0.933655	0.0164038
PWY-5899: superpathway of menaquinol-13 biosynthesis|g__Escherichia.s__Escherichia_coli	0.614695	0.1	0.05	5.66427	19.7903	Simmental <= Angus	3.49389	1.80483	0.656994
GLYCOGENSYNTH-PWY: glycogen biosynthesis I (from ADP-D-Glucose)	0.00388501	1	1	1422.4	875.571	Simmental < Angus	0.615557	-0.700036	0.0189576
P101-PWY: ectoine biosynthesis	0.00453206	0.35	0	10.9091	0	Simmental < Angus	0	#NAME?	0.0206517
PWY-5913: partial TCA cycle (obligate autotrophs)|g__Escherichia.s__Escherichia_coli	1	0.1	0.1	6.53133	28.3177	Angus <=> Simmental	4.33568	2.11626	1
PWY-7315: dTDP-N-acetylthomosamine biosynthesis	0.00488487	0.95	0.85	92.361	43.5907	Simmental < Angus	0.47196	-1.08326	0.0222039
PWY-5918: superpathway of heme b biosynthesis from glutamate|g__Escherichia.s__Escherichia_coli	0.614695	0.1	0.05	3.9459	19.8811	Simmental <= Angus	5.03842	2.33297	0.656994
PWY-4041: &gamma;-glutamyl cycle	0.00561777	1	0.95	497.562	229.923	Simmental < Angus	0.462099	-1.11373	0.0252212
PWY-5464: superpathway of cytosolic glycolysis (plants), pyruvate dehydrogenase and TCA cycle	0.00571603	0.7	0.25	73.721	30.9052	Simmental < Angus	0.419218	-1.25423	0.0256309
FASYN-INITIAL-PWY: superpathway of fatty acid biosynthesis initiation (E. coli)|g__Ruminococcus.s__Ruminococcus_callidus	0.342112	0.05	0	0.925153	0	Simmental <= Angus	0	#NAME?	0.392183
P122-PWY: heterolactic fermentation	0.00619452	0.8	0.45	225.647	42.0476	Simmental < Angus	0.186343	-2.42397	0.0274727
PWY-5973: cis-vaccenate biosynthesis|g__Alistipes.s__Alistipes_finegoldii	0.342112	0.05	0	30.9571	0	Simmental <= Angus	0	#NAME?	0.392183
PWY-5973: cis-vaccenate biosynthesis|g__Bacteroides.s__Bacteroides_caccae	0.342112	0.05	0	0.714697	0	Simmental <= Angus	0	#NAME?	0.392183
PWY-5973: cis-vaccenate biosynthesis|g__Bacteroides.s__Bacteroides_fragilis	0.342112	0.05	0	0.841376	0	Simmental <= Angus	0	#NAME?	0.392183
PWY-5973: cis-vaccenate biosynthesis|g__Bacteroides.s__Bacteroides_sartorii	0.342112	0	0.05	0	0.209436	Angus <= Simmental	Inf	Inf	0.392183
PWY-5973: cis-vaccenate biosynthesis|g__Bacteroides.s__Bacteroides_stercoris	0.342112	0	0.05	0	0.169351	Angus <= Simmental	Inf	Inf	0.392183
PWY-5973: cis-vaccenate biosynthesis|g__Bacteroides.s__Bacteroides_uniformis	0.000737476	0.7	0.1	11.808	6.71948	Simmental < Angus	0.569062	-0.813341	0.00483265
PWY-5973: cis-vaccenate biosynthesis|g__Bacteroides.s__Bacteroides_vulgatus	0.342112	0	0.05	0	0.896105	Angus <= Simmental	Inf	Inf	0.392183
PWY-5973: cis-vaccenate biosynthesis|g__Bacteroides.s__Bacteroides_xylanisolvens	0.052556	0.4	0.1	2.87045	1.31667	Simmental <= Angus	0.458697	-1.12439	0.16312
PWY-5973: cis-vaccenate biosynthesis|g__Blautia.s__Ruminococcus_torques	0.0401613	0.2	0	18.5097	0	Simmental < Angus	0	#NAME?	0.126697
PWY-5973: cis-vaccenate biosynthesis|g__Escherichia.s__Escherichia_coli	0.614695	0.1	0.05	3.88936	13.9735	Simmental <= Angus	3.59275	1.84509	0.656994
PWY-5973: cis-vaccenate biosynthesis|g__Lactobacillus.s__Lactobacillus_ruminis	0.342112	0.05	0	5.76131	0	Simmental <= Angus	0	#NAME?	0.392183
PWY-5973: cis-vaccenate biosynthesis|g__Streptococcus.s__Streptococcus_infantarius	0.342112	0.05	0	0.585432	0	Simmental <= Angus	0	#NAME?	0.392183
GOLPDLCAT-PWY: superpathway of glycerol degradation to 1,3-propanediol	0.00771573	0.45	0.1	16.0535	0.944464	Simmental < Angus	0.0588321	-4.08725	0.0339306
PWY-5989: stearate biosynthesis II (bacteria and plants)|g__Alistipes.s__Alistipes_finegoldii	0.342112	0.05	0	28.6882	0	Simmental <= Angus	0	#NAME?	0.392183
PWY-5989: stearate biosynthesis II (bacteria and plants)|g__Bacteroides.s__Bacteroides_vulgatus	0.342112	0	0.05	0	1.02055	Angus <= Simmental	Inf	Inf	0.392183
PWY-5989: stearate biosynthesis II (bacteria and plants)|g__Escherichia.s__Escherichia_coli	0.614695	0.1	0.05	4.70072	15.0961	Simmental <= Angus	3.21144	1.68322	0.656994
FUC-RHAMCAT-PWY: superpathway of fucose and rhamnose degradation	0.0083965	0.55	0.15	51.9178	32.2458	Simmental < Angus	0.621094	-0.687117	0.0367914
PWY0-881: superpathway of fatty acid biosynthesis I (E. coli)	0.342112	0.05	0	15.546	0	Simmental <= Angus	0	#NAME?	0.392183
PWY0-1241: ADP-L-glycero-&beta;-D-manno-heptose biosynthesis	0.00851909	0.9	0.6	56.0738	32.3533	Simmental < Angus	0.576978	-0.793412	0.0372838
PWY-6121: 5-aminoimidazole ribonucleotide biosynthesis I|g__Adlercreutzia.s__Adlercreutzia_equolifaciens	0.342112	0.05	0	1.61295	0	Simmental <= Angus	0	#NAME?	0.392183
PWY-6121: 5-aminoimidazole ribonucleotide biosynthesis I|g__Alistipes.s__Alistipes_finegoldii	0.342112	0.05	0	34.7232	0	Simmental <= Angus	0	#NAME?	0.392183
PWY-6121: 5-aminoimidazole ribonucleotide biosynthesis I|g__Alistipes.s__Alistipes_indistinctus	0.342112	0.05	0	0.500939	0	Simmental <= Angus	0	#NAME?	0.392183
PWY-6121: 5-aminoimidazole ribonucleotide biosynthesis I|g__Alistipes.s__Alistipes_shahii	0.342112	0.05	0	8.71426	0	Simmental <= Angus	0	#NAME?	0.392183
PWY-6121: 5-aminoimidazole ribonucleotide biosynthesis I|g__Anaerostipes.s__Anaerostipes_hadrus	0.162587	0.1	0	1.10336	0	Simmental <= Angus	0	#NAME?	0.356422
PWY-6121: 5-aminoimidazole ribonucleotide biosynthesis I|g__Anaerostipes.s__Anaerostipes_sp_992a	0.342112	0	0.05	0	2.94572	Angus <= Simmental	Inf	Inf	0.392183
PWY-6121: 5-aminoimidazole ribonucleotide biosynthesis I|g__Bacteroides.s__Bacteroides_caccae	0.342112	0.05	0	0.617158	0	Simmental <= Angus	0	#NAME?	0.392183
PWY-6121: 5-aminoimidazole ribonucleotide biosynthesis I|g__Bacteroides.s__Bacteroides_dorei	0.342112	0.05	0	1.03538	0	Simmental <= Angus	0	#NAME?	0.392183
PWY-6121: 5-aminoimidazole ribonucleotide biosynthesis I|g__Bacteroides.s__Bacteroides_massiliensis	0.342112	0	0.05	0	3.11285	Angus <= Simmental	Inf	Inf	0.392183
PWY-6121: 5-aminoimidazole ribonucleotide biosynthesis I|g__Bacteroides.s__Bacteroides_sartorii	0.162587	0	0.1	0	3.1327	Angus <= Simmental	Inf	Inf	0.356422
PWY-6121: 5-aminoimidazole ribonucleotide biosynthesis I|g__Bacteroides.s__Bacteroides_stercoris	0.342112	0	0.05	0	0.990597	Angus <= Simmental	Inf	Inf	0.392183
PWY-6121: 5-aminoimidazole ribonucleotide biosynthesis I|g__Bacteroides.s__Bacteroides_uniformis	0.00402278	0.55	0.1	12.7911	5.90574	Simmental < Angus	0.461706	-1.11495	0.0196037
PWY-6121: 5-aminoimidazole ribonucleotide biosynthesis I|g__Bacteroides.s__Bacteroides_vulgatus	0.136086	0.3	0.1	5.62162	6.2995	Simmental <= Angus	1.12059	0.164253	0.355813
PWY-6121: 5-aminoimidazole ribonucleotide biosynthesis I|g__Bacteroides.s__Bacteroides_xylanisolvens	0.614695	0.1	0.05	0.803608	0.849829	Simmental <= Angus	1.05752	0.0806809	0.656994
PWY-6121: 5-aminoimidazole ribonucleotide biosynthesis I|g__Barnesiella.s__Barnesiella_intestinihominis	0.342112	0	0.05	0	0.692691	Angus <= Simmental	Inf	Inf	0.392183
PWY-6121: 5-aminoimidazole ribonucleotide biosynthesis I|g__Bifidobacterium.s__Bifidobacterium_adolescentis	0.342112	0	0.05	0	3.27025	Angus <= Simmental	Inf	Inf	0.392183
PWY-6121: 5-aminoimidazole ribonucleotide biosynthesis I|g__Bifidobacterium.s__Bifidobacterium_criceti	0.00120979	0.55	0.05	16.5672	1.78798	Simmental < Angus	0.107923	-3.21193	0.00684609
PWY-6121: 5-aminoimidazole ribonucleotide biosynthesis I|g__Bifidobacterium.s__Bifidobacterium_longum	0.342112	0.05	0	1.65201	0	Simmental <= Angus	0	#NAME?	0.392183
PWY-6121: 5-aminoimidazole ribonucleotide biosynthesis I|g__Bifidobacterium.s__Bifidobacterium_merycicum	0.236209	0.4	0.2	28.7606	6.86399	Simmental <= Angus	0.23866	-2.06697	0.392183
PWY-6121: 5-aminoimidazole ribonucleotide biosynthesis I|g__Bifidobacterium.s__Bifidobacterium_pseudocatenulatum	0.342112	0.05	0	2.08516	0	Simmental <= Angus	0	#NAME?	0.392183
PWY-6121: 5-aminoimidazole ribonucleotide biosynthesis I|g__Bifidobacterium.s__Bifidobacterium_ruminantium	0.200366	0.35	0.15	15.2384	5.8068	Simmental <= Angus	0.381065	-1.39189	0.392183
PWY-6121: 5-aminoimidazole ribonucleotide biosynthesis I|g__Blautia.s__Blautia_obeum	0.00208508	0.4	0	5.39282	0	Simmental < Angus	0	#NAME?	0.0105702
PWY-6121: 5-aminoimidazole ribonucleotide biosynthesis I|g__Blautia.s__Blautia_wexlerae	0.342112	0.05	0	0.470901	0	Simmental <= Angus	0	#NAME?	0.392183
PWY-6121: 5-aminoimidazole ribonucleotide biosynthesis I|g__Blautia.s__Ruminococcus_torques	0.000930298	0.45	0	43.434	0	Simmental < Angus	0	#NAME?	0.00538128
PWY-6121: 5-aminoimidazole ribonucleotide biosynthesis I|g__Butyricimonas.s__Butyricimonas_virosa	0.342112	0	0.05	0	1.54073	Angus <= Simmental	Inf	Inf	0.392183
PWY-6121: 5-aminoimidazole ribonucleotide biosynthesis I|g__Butyrivibrio.s__Butyrivibrio_crossotus	0.162587	0.1	0	1.19839	0	Simmental <= Angus	0	#NAME?	0.356422
PWY-6121: 5-aminoimidazole ribonucleotide biosynthesis I|g__Butyrivibrio.s__Butyrivibrio_sp_CAG_318	0.342112	0.05	0	0.471695	0	Simmental <= Angus	0	#NAME?	0.392183
PWY-6121: 5-aminoimidazole ribonucleotide biosynthesis I|g__Clostridium.s__Clostridium_bornimense	0.000112537	0.7	0.15	19.1587	1.79268	Simmental < Angus	0.09357	-3.41781	0.000946451
PWY-6121: 5-aminoimidazole ribonucleotide biosynthesis I|g__Clostridium.s__Clostridium_perfringens	0.342112	0	0.05	0	4.69058	Angus <= Simmental	Inf	Inf	0.392183
PWY-6121: 5-aminoimidazole ribonucleotide biosynthesis I|g__Clostridium.s__Clostridium_sp_CAG_964	0.342112	0.05	0	2.53556	0	Simmental <= Angus	0	#NAME?	0.392183
PWY-6121: 5-aminoimidazole ribonucleotide biosynthesis I|g__Coprococcus.s__Coprococcus_catus	3.50549e-07	0.85	0	31.983	0	Simmental < Angus	0	#NAME?	1.33282e-05
PWY-6121: 5-aminoimidazole ribonucleotide biosynthesis I|g__Coprococcus.s__Coprococcus_comes	0.000930298	0.45	0	19.2222	0	Simmental < Angus	0	#NAME?	0.00538128
PWY-6121: 5-aminoimidazole ribonucleotide biosynthesis I|g__Coprococcus.s__Coprococcus_eutactus	0.342112	0.05	0	1.38763	0	Simmental <= Angus	0	#NAME?	0.392183
PWY-6121: 5-aminoimidazole ribonucleotide biosynthesis I|g__Dorea.s__Dorea_formicigenerans	0.019799	0.25	0	6.44038	0	Simmental < Angus	0	#NAME?	0.0698816
PWY-6121: 5-aminoimidazole ribonucleotide biosynthesis I|g__Dorea.s__Dorea_longicatena	0.00958437	0.3	0	10.849	0	Simmental < Angus	0	#NAME?	0.0382327
PWY-6121: 5-aminoimidazole ribonucleotide biosynthesis I|g__Eggerthella.s__Eggerthella_lenta	0.342112	0.05	0	0.391433	0	Simmental <= Angus	0	#NAME?	0.392183
PWY-6121: 5-aminoimidazole ribonucleotide biosynthesis I|g__Escherichia.s__Escherichia_coli	1	0.1	0.1	4.63449	31.8734	Angus <=> Simmental	6.87744	2.78187	1
PWY-6121: 5-aminoimidazole ribonucleotide biosynthesis I|g__Eubacterium.s__Eubacterium_sp_68_3_10	0.342112	0.05	0	0.83924	0	Simmental <= Angus	0	#NAME?	0.392183
PWY-6121: 5-aminoimidazole ribonucleotide biosynthesis I|g__Faecalibacterium.s__Faecalibacterium_prausnitzii	2.96434e-06	0.8	0.05	112.138	2.68439	Simmental < Angus	0.0239382	-5.38454	5.29514e-05
PWY-6121: 5-aminoimidazole ribonucleotide biosynthesis I|g__Fibrobacter.s__Fibrobacter_sp_UWH4	0.342112	0	0.05	0	0.896388	Angus <= Simmental	Inf	Inf	0.392183
PWY-6121: 5-aminoimidazole ribonucleotide biosynthesis I|g__Gemmiger.s__Gemmiger_formicilis	0.00453206	0.35	0	9.67241	0	Simmental < Angus	0	#NAME?	0.0206517
PWY-6121: 5-aminoimidazole ribonucleotide biosynthesis I|g__Lachnospiraceae_unclassified.s__Eubacterium_rectale	2.55954e-06	0.8	0.05	42.505	0.747077	Simmental < Angus	0.0175762	-5.83023	5.29514e-05
PWY-6121: 5-aminoimidazole ribonucleotide biosynthesis I|g__Lactobacillus.s__Lactobacillus_mucosae	0.342112	0.05	0	13.7139	0	Simmental <= Angus	0	#NAME?	0.392183
PWY-6121: 5-aminoimidazole ribonucleotide biosynthesis I|g__Lactobacillus.s__Lactobacillus_ruminis	0.573704	0.1	0.05	4.63869	0.60086	Simmental <= Angus	0.129532	-2.94862	0.64471
PWY-6121: 5-aminoimidazole ribonucleotide biosynthesis I|g__Methanobrevibacter.s__Methanobrevibacter_millerae	0.0401613	0.2	0	3.12031	0	Simmental < Angus	0	#NAME?	0.126697
PWY-6121: 5-aminoimidazole ribonucleotide biosynthesis I|g__Methanobrevibacter.s__Methanobrevibacter_thaueri	0.0401613	0	0.2	0	2.33488	Angus < Simmental	Inf	Inf	0.126697
PWY-6121: 5-aminoimidazole ribonucleotide biosynthesis I|g__Parabacteroides.s__Parabacteroides_sp_CAG_409	3.30765e-06	0.75	0	51.8639	0	Simmental < Angus	0	#NAME?	5.29514e-05
PWY-6121: 5-aminoimidazole ribonucleotide biosynthesis I|g__Phyllobacterium.s__Phyllobacterium_myrsinacearum	0.0401613	0.2	0	141.872	0	Simmental < Angus	0	#NAME?	0.126697
PWY-6121: 5-aminoimidazole ribonucleotide biosynthesis I|g__Prevotellaceae_unclassified.s__Prevotellaceae_bacterium_HUN156	0.342112	0	0.05	0	0.697257	Angus <= Simmental	Inf	Inf	0.392183
PWY-6121: 5-aminoimidazole ribonucleotide biosynthesis I|g__Prevotellaceae_unclassified.s__Prevotellaceae_bacterium_MN60	0.342112	0	0.05	0	0.295902	Angus <= Simmental	Inf	Inf	0.392183
PWY-6121: 5-aminoimidazole ribonucleotide biosynthesis I|g__Romboutsia.s__Romboutsia_ilealis	0.363569	0.7	0.5	54.4187	32.3249	Simmental <= Angus	0.594004	-0.751455	0.414956
PWY-6121: 5-aminoimidazole ribonucleotide biosynthesis I|g__Roseburia.s__Roseburia_faecis	0.162587	0.1	0	1.13093	0	Simmental <= Angus	0	#NAME?	0.356422
PWY-6121: 5-aminoimidazole ribonucleotide biosynthesis I|g__Roseburia.s__Roseburia_intestinalis	0.342112	0.05	0	0.642731	0	Simmental <= Angus	0	#NAME?	0.392183
PWY-6121: 5-aminoimidazole ribonucleotide biosynthesis I|g__Roseburia.s__Roseburia_inulinivorans	6.68263e-05	0.6	0	14.0413	0	Simmental < Angus	0	#NAME?	0.000580753
PWY-6121: 5-aminoimidazole ribonucleotide biosynthesis I|g__Roseburia.s__Roseburia_sp_499	0.0401613	0.2	0	3.43187	0	Simmental < Angus	0	#NAME?	0.126697
PWY-6121: 5-aminoimidazole ribonucleotide biosynthesis I|g__Roseburia.s__Roseburia_sp_831b	0.342112	0.05	0	1.46998	0	Simmental <= Angus	0	#NAME?	0.392183
PWY-6121: 5-aminoimidazole ribonucleotide biosynthesis I|g__Ruminococcaceae_unclassified.s__Ruminococcaceae_bacterium_P7	0.668037	0.15	0.2	2.69525	2.99417	Angus <= Simmental	1.11091	0.151737	0.709024
PWY-6121: 5-aminoimidazole ribonucleotide biosynthesis I|g__Ruminococcus.s__Ruminococcus_bromii	0.342112	0.05	0	0.496055	0	Simmental <= Angus	0	#NAME?	0.392183
PWY-6121: 5-aminoimidazole ribonucleotide biosynthesis I|g__Selenomonas.s__Selenomonas_ruminantium	0.342112	0.05	0	0.656082	0	Simmental <= Angus	0	#NAME?	0.392183
PWY-6121: 5-aminoimidazole ribonucleotide biosynthesis I|g__Sphingomonas.s__Sphingomonas_sp_FARSPH	6.68263e-05	0.6	0	177.136	0	Simmental < Angus	0	#NAME?	0.000580753
PWY-6121: 5-aminoimidazole ribonucleotide biosynthesis I|g__Streptococcus.s__Streptococcus_equinus	0.342112	0	0.05	0	0.517086	Angus <= Simmental	Inf	Inf	0.392183
PWY-6121: 5-aminoimidazole ribonucleotide biosynthesis I|g__Streptococcus.s__Streptococcus_gallolyticus	0.342112	0	0.05	0	0.121137	Angus <= Simmental	Inf	Inf	0.392183
PWY-6121: 5-aminoimidazole ribonucleotide biosynthesis I|g__Streptococcus.s__Streptococcus_infantarius	0.342112	0.05	0	0.550616	0	Simmental <= Angus	0	#NAME?	0.392183
PWY-6121: 5-aminoimidazole ribonucleotide biosynthesis I|g__Treponema.s__Treponema_porcinum	0.698015	0.2	0.15	51.9822	30.0554	Simmental <= Angus	0.578186	-0.790394	0.733378
PWY-6121: 5-aminoimidazole ribonucleotide biosynthesis I|g__Treponema.s__Treponema_saccharophilum	0.342112	0	0.05	0	5.36652	Angus <= Simmental	Inf	Inf	0.392183
PWY-6317: D-galactose degradation I (Leloir pathway)|g__Turicibacter.s__Turicibacter_sanguinis	5.63656e-05	0.95	0.7	146.413	31.1903	Simmental < Angus	0.21303	-2.23087	0.000514336
PWY-6863: pyruvate fermentation to hexanol (engineered)	0.0107559	0.6	0.2	33.1621	20.7649	Simmental < Angus	0.626164	-0.675386	0.0427193
PWY-6122: 5-aminoimidazole ribonucleotide biosynthesis II|g__Adlercreutzia.s__Adlercreutzia_equolifaciens	0.342112	0.05	0	1.55111	0	Simmental <= Angus	0	#NAME?	0.392183
PWY-6122: 5-aminoimidazole ribonucleotide biosynthesis II|g__Alistipes.s__Alistipes_finegoldii	0.342112	0.05	0	34.7902	0	Simmental <= Angus	0	#NAME?	0.392183
PWY-6122: 5-aminoimidazole ribonucleotide biosynthesis II|g__Alistipes.s__Alistipes_indistinctus	0.342112	0.05	0	0.507855	0	Simmental <= Angus	0	#NAME?	0.392183
PWY-6122: 5-aminoimidazole ribonucleotide biosynthesis II|g__Alistipes.s__Alistipes_shahii	0.342112	0.05	0	8.98832	0	Simmental <= Angus	0	#NAME?	0.392183
PWY-6122: 5-aminoimidazole ribonucleotide biosynthesis II|g__Anaerostipes.s__Anaerostipes_hadrus	0.080631	0.15	0	1.8917	0	Simmental <= Angus	0	#NAME?	0.223805
PWY-6122: 5-aminoimidazole ribonucleotide biosynthesis II|g__Anaerostipes.s__Anaerostipes_sp_992a	0.342112	0	0.05	0	2.80515	Angus <= Simmental	Inf	Inf	0.392183
PWY-6122: 5-aminoimidazole ribonucleotide biosynthesis II|g__Bacteroides.s__Bacteroides_caccae	0.162587	0.1	0	0.60262	0	Simmental <= Angus	0	#NAME?	0.356422
PWY-6122: 5-aminoimidazole ribonucleotide biosynthesis II|g__Bacteroides.s__Bacteroides_coprophilus	0.107205	0.25	0.05	13.4045	11.468	Simmental <= Angus	0.85553	-0.22511	0.284995
PWY-6122: 5-aminoimidazole ribonucleotide biosynthesis II|g__Bacteroides.s__Bacteroides_dorei	0.342112	0.05	0	1.04705	0	Simmental <= Angus	0	#NAME?	0.392183
PWY-6122: 5-aminoimidazole ribonucleotide biosynthesis II|g__Bacteroides.s__Bacteroides_massiliensis	0.342112	0	0.05	0	3.07442	Angus <= Simmental	Inf	Inf	0.392183
PWY-6122: 5-aminoimidazole ribonucleotide biosynthesis II|g__Bacteroides.s__Bacteroides_sartorii	0.162587	0	0.1	0	3.01064	Angus <= Simmental	Inf	Inf	0.356422
PWY-6122: 5-aminoimidazole ribonucleotide biosynthesis II|g__Bacteroides.s__Bacteroides_stercoris	0.342112	0	0.05	0	0.907003	Angus <= Simmental	Inf	Inf	0.392183
PWY-6122: 5-aminoimidazole ribonucleotide biosynthesis II|g__Bacteroides.s__Bacteroides_uniformis	0.00269199	0.6	0.1	13.8194	7.13032	Simmental < Angus	0.515966	-0.954653	0.0133866
PWY-6122: 5-aminoimidazole ribonucleotide biosynthesis II|g__Bacteroides.s__Bacteroides_vulgatus	0.136086	0.3	0.1	5.62605	7.49453	Simmental <= Angus	1.33211	0.413714	0.355813
PWY-6122: 5-aminoimidazole ribonucleotide biosynthesis II|g__Bacteroides.s__Bacteroides_xylanisolvens	0.0575426	0.3	0.05	2.12818	0.853145	Simmental <= Angus	0.400881	-1.31875	0.177092
PWY-6122: 5-aminoimidazole ribonucleotide biosynthesis II|g__Barnesiella.s__Barnesiella_intestinihominis	0.342112	0	0.05	0	0.601243	Angus <= Simmental	Inf	Inf	0.392183
PWY-6122: 5-aminoimidazole ribonucleotide biosynthesis II|g__Bifidobacterium.s__Bifidobacterium_adolescentis	0.342112	0	0.05	0	4.14774	Angus <= Simmental	Inf	Inf	0.392183
PWY-6122: 5-aminoimidazole ribonucleotide biosynthesis II|g__Bifidobacterium.s__Bifidobacterium_criceti	0.00120979	0.55	0.05	20.9919	2.05318	Simmental < Angus	0.0978082	-3.3539	0.00684609
PWY-6122: 5-aminoimidazole ribonucleotide biosynthesis II|g__Bifidobacterium.s__Bifidobacterium_longum	0.342112	0.05	0	2.02877	0	Simmental <= Angus	0	#NAME?	0.392183
PWY-6122: 5-aminoimidazole ribonucleotide biosynthesis II|g__Bifidobacterium.s__Bifidobacterium_merycicum	0.175985	0.5	0.25	33.2285	8.35455	Simmental <= Angus	0.251427	-1.99179	0.384407
PWY-6122: 5-aminoimidazole ribonucleotide biosynthesis II|g__Bifidobacterium.s__Bifidobacterium_pseudocatenulatum	0.342112	0.05	0	2.15094	0	Simmental <= Angus	0	#NAME?	0.392183
PWY-6122: 5-aminoimidazole ribonucleotide biosynthesis II|g__Bifidobacterium.s__Bifidobacterium_pseudolongum	1.94055e-05	0.9	0.75	1200.97	90.4921	Simmental < Angus	0.0753492	-3.73026	0.000207713
PWY-6122: 5-aminoimidazole ribonucleotide biosynthesis II|g__Bifidobacterium.s__Bifidobacterium_ruminantium	0.0888121	0.45	0.15	18.3096	8.57523	Simmental <= Angus	0.468345	-1.09436	0.244099
PWY-6122: 5-aminoimidazole ribonucleotide biosynthesis II|g__Blautia.s__Blautia_obeum	0.000401357	0.5	0	7.00356	0	Simmental < Angus	0	#NAME?	0.00281722
PWY-6122: 5-aminoimidazole ribonucleotide biosynthesis II|g__Blautia.s__Blautia_wexlerae	0.342112	0.05	0	0.563896	0	Simmental <= Angus	0	#NAME?	0.392183
PWY-6122: 5-aminoimidazole ribonucleotide biosynthesis II|g__Blautia.s__Ruminococcus_torques	0.000930298	0.45	0	44.6257	0	Simmental < Angus	0	#NAME?	0.00538128
PWY-6122: 5-aminoimidazole ribonucleotide biosynthesis II|g__Butyricimonas.s__Butyricimonas_virosa	0.342112	0	0.05	0	1.51299	Angus <= Simmental	Inf	Inf	0.392183
PWY-6122: 5-aminoimidazole ribonucleotide biosynthesis II|g__Butyrivibrio.s__Butyrivibrio_crossotus	0.162587	0.1	0	1.3226	0	Simmental <= Angus	0	#NAME?	0.356422
PWY-6122: 5-aminoimidazole ribonucleotide biosynthesis II|g__Butyrivibrio.s__Butyrivibrio_sp_CAG_318	0.342112	0.05	0	0.449839	0	Simmental <= Angus	0	#NAME?	0.392183
PWY-6122: 5-aminoimidazole ribonucleotide biosynthesis II|g__Clostridium.s__Clostridium_bornimense	0.000549865	0.7	0.3	20.5405	3.3099	Simmental < Angus	0.16114	-2.63361	0.0037305
PWY-6122: 5-aminoimidazole ribonucleotide biosynthesis II|g__Clostridium.s__Clostridium_perfringens	0.342112	0	0.05	0	4.58821	Angus <= Simmental	Inf	Inf	0.392183
PWY-6122: 5-aminoimidazole ribonucleotide biosynthesis II|g__Clostridium.s__Clostridium_sp_CAG_964	0.342112	0.05	0	2.36825	0	Simmental <= Angus	0	#NAME?	0.392183
PWY-6122: 5-aminoimidazole ribonucleotide biosynthesis II|g__Coprococcus.s__Coprococcus_catus	3.50549e-07	0.85	0	33.3419	0	Simmental < Angus	0	#NAME?	1.33282e-05
PWY-6122: 5-aminoimidazole ribonucleotide biosynthesis II|g__Coprococcus.s__Coprococcus_comes	0.000166986	0.55	0	21.0636	0	Simmental < Angus	0	#NAME?	0.00131358
PWY-6122: 5-aminoimidazole ribonucleotide biosynthesis II|g__Coprococcus.s__Coprococcus_eutactus	0.342112	0.05	0	1.31539	0	Simmental <= Angus	0	#NAME?	0.392183
PWY-6122: 5-aminoimidazole ribonucleotide biosynthesis II|g__Dorea.s__Dorea_formicigenerans	0.00453206	0.35	0	7.69464	0	Simmental < Angus	0	#NAME?	0.0206517
PWY-6122: 5-aminoimidazole ribonucleotide biosynthesis II|g__Dorea.s__Dorea_longicatena	0.000930298	0.45	0	12.1639	0	Simmental < Angus	0	#NAME?	0.00538128
PWY-6122: 5-aminoimidazole ribonucleotide biosynthesis II|g__Eggerthella.s__Eggerthella_lenta	0.342112	0.05	0	0.56806	0	Simmental <= Angus	0	#NAME?	0.392183
PWY-6122: 5-aminoimidazole ribonucleotide biosynthesis II|g__Escherichia.s__Escherichia_coli	1	0.1	0.1	5.79611	27.9546	Angus <=> Simmental	4.82299	2.26993	1
PWY-6122: 5-aminoimidazole ribonucleotide biosynthesis II|g__Eubacterium.s__Eubacterium_sp_68_3_10	0.342112	0.05	0	0.750984	0	Simmental <= Angus	0	#NAME?	0.392183
PWY-6122: 5-aminoimidazole ribonucleotide biosynthesis II|g__Faecalibacterium.s__Faecalibacterium_prausnitzii	2.96434e-06	0.8	0.05	127.961	3.85806	Simmental < Angus	0.0301503	-5.05168	5.29514e-05
PWY-6122: 5-aminoimidazole ribonucleotide biosynthesis II|g__Fibrobacter.s__Fibrobacter_sp_UWH4	0.342112	0	0.05	0	0.975514	Angus <= Simmental	Inf	Inf	0.392183
PWY-6122: 5-aminoimidazole ribonucleotide biosynthesis II|g__Gemmiger.s__Gemmiger_formicilis	0.00453206	0.35	0	11.2458	0	Simmental < Angus	0	#NAME?	0.0206517
PWY-6122: 5-aminoimidazole ribonucleotide biosynthesis II|g__Lachnospiraceae_unclassified.s__Eubacterium_rectale	2.96434e-06	0.8	0.05	42.9728	0.976764	Simmental < Angus	0.0227298	-5.45927	5.29514e-05
PWY-6122: 5-aminoimidazole ribonucleotide biosynthesis II|g__Lactobacillus.s__Lactobacillus_mucosae	0.342112	0.05	0	14.2249	0	Simmental <= Angus	0	#NAME?	0.392183
PWY-6122: 5-aminoimidazole ribonucleotide biosynthesis II|g__Lactobacillus.s__Lactobacillus_ruminis	0.573704	0.1	0.05	4.80851	0.708834	Simmental <= Angus	0.147412	-2.76207	0.64471
PWY-6122: 5-aminoimidazole ribonucleotide biosynthesis II|g__Methanobrevibacter.s__Methanobrevibacter_millerae	0.00453206	0.35	0	7.24161	0	Simmental < Angus	0	#NAME?	0.0206517
PWY-6122: 5-aminoimidazole ribonucleotide biosynthesis II|g__Methanobrevibacter.s__Methanobrevibacter_thaueri	0.0138945	0.05	0.4	1.18855	5.98761	Angus < Simmental	5.03776	2.33278	0.0546497
PWY-6122: 5-aminoimidazole ribonucleotide biosynthesis II|g__Ochrobactrum.s__Ochrobactrum_thiophenivorans	0.342112	0	0.05	0	0.14957	Angus <= Simmental	Inf	Inf	0.392183
PWY-6122: 5-aminoimidazole ribonucleotide biosynthesis II|g__Parabacteroides.s__Parabacteroides_merdae	0.342112	0	0.05	0	0.357903	Angus <= Simmental	Inf	Inf	0.392183
PWY-6122: 5-aminoimidazole ribonucleotide biosynthesis II|g__Parabacteroides.s__Parabacteroides_sp_CAG_409	3.30765e-06	0.75	0	51.2821	0	Simmental < Angus	0	#NAME?	5.29514e-05
PWY-6122: 5-aminoimidazole ribonucleotide biosynthesis II|g__Phyllobacterium.s__Phyllobacterium_myrsinacearum	0.019799	0.25	0	151.844	0	Simmental < Angus	0	#NAME?	0.0698816
PWY-6122: 5-aminoimidazole ribonucleotide biosynthesis II|g__Prevotella.s__Prevotella_copri	7.11708e-06	0.75	0.05	196.43	1.63101	Simmental < Angus	0.00830323	-6.91211	0.000104327
PWY-6122: 5-aminoimidazole ribonucleotide biosynthesis II|g__Prevotella.s__Prevotella_sp_AM42_24	0.019799	0.25	0	4.81722	0	Simmental < Angus	0	#NAME?	0.0698816
PWY-6122: 5-aminoimidazole ribonucleotide biosynthesis II|g__Prevotella.s__Prevotella_sp_CAG_1092	3.50549e-07	0.85	0	78.2639	0	Simmental < Angus	0	#NAME?	1.33282e-05
PWY-6122: 5-aminoimidazole ribonucleotide biosynthesis II|g__Prevotella.s__Prevotella_sp_CAG_279	0.000401357	0.5	0	30.5541	0	Simmental < Angus	0	#NAME?	0.00281722
PWY-6122: 5-aminoimidazole ribonucleotide biosynthesis II|g__Prevotella.s__Prevotella_sp_CAG_520	3.50549e-07	0.85	0	246.085	0	Simmental < Angus	0	#NAME?	1.33282e-05
PWY-6122: 5-aminoimidazole ribonucleotide biosynthesis II|g__Prevotella.s__Prevotella_sp_P3_122	0.151076	0.2	0.05	4.55362	0.802232	Simmental <= Angus	0.176175	-2.50492	0.356422
PWY-6122: 5-aminoimidazole ribonucleotide biosynthesis II|g__Prevotella.s__Prevotella_stercorea	6.68263e-05	0.6	0	2.3533	0	Simmental < Angus	0	#NAME?	0.000580753
PWY-6122: 5-aminoimidazole ribonucleotide biosynthesis II|g__Prevotellaceae_unclassified.s__Prevotellaceae_bacterium_HUN156	0.342112	0	0.05	0	0.717152	Angus <= Simmental	Inf	Inf	0.392183
PWY-6122: 5-aminoimidazole ribonucleotide biosynthesis II|g__Prevotellaceae_unclassified.s__Prevotellaceae_bacterium_MN60	0.342112	0	0.05	0	0.250917	Angus <= Simmental	Inf	Inf	0.392183
PWY-6122: 5-aminoimidazole ribonucleotide biosynthesis II|g__Pseudoscardovia.s__Pseudoscardovia_suis	0.342112	0.05	0	0.97405	0	Simmental <= Angus	0	#NAME?	0.392183
PWY-6122: 5-aminoimidazole ribonucleotide biosynthesis II|g__Romboutsia.s__Romboutsia_ilealis	0.320976	0.7	0.5	53.8688	31.8341	Simmental <= Angus	0.590957	-0.758875	0.392183
PWY-6122: 5-aminoimidazole ribonucleotide biosynthesis II|g__Roseburia.s__Roseburia_faecis	0.080631	0.15	0	1.43593	0	Simmental <= Angus	0	#NAME?	0.223805
PWY-6122: 5-aminoimidazole ribonucleotide biosynthesis II|g__Roseburia.s__Roseburia_intestinalis	0.342112	0.05	0	0.741782	0	Simmental <= Angus	0	#NAME?	0.392183
PWY-6122: 5-aminoimidazole ribonucleotide biosynthesis II|g__Roseburia.s__Roseburia_inulinivorans	6.68263e-05	0.6	0	16.7403	0	Simmental < Angus	0	#NAME?	0.000580753
PWY-6122: 5-aminoimidazole ribonucleotide biosynthesis II|g__Roseburia.s__Roseburia_sp_499	0.00958437	0.3	0	4.95364	0	Simmental < Angus	0	#NAME?	0.0382327
PWY-6122: 5-aminoimidazole ribonucleotide biosynthesis II|g__Roseburia.s__Roseburia_sp_831b	0.162587	0.1	0	1.92371	0	Simmental <= Angus	0	#NAME?	0.356422
PWY-6122: 5-aminoimidazole ribonucleotide biosynthesis II|g__Ruminococcaceae_unclassified.s__Ruminococcaceae_bacterium_P7	0.838778	0.25	0.2	4.67325	3.94181	Simmental <= Angus	0.843485	-0.245566	0.877987
PWY-6122: 5-aminoimidazole ribonucleotide biosynthesis II|g__Ruminococcus.s__Ruminococcus_bromii	0.342112	0.05	0	0.697217	0	Simmental <= Angus	0	#NAME?	0.392183
PWY-6122: 5-aminoimidazole ribonucleotide biosynthesis II|g__Selenomonas.s__Selenomonas_ruminantium	0.342112	0.05	0	0.715009	0	Simmental <= Angus	0	#NAME?	0.392183
PWY-6122: 5-aminoimidazole ribonucleotide biosynthesis II|g__Sphingomonas.s__Sphingomonas_sp_FARSPH	6.68263e-05	0.6	0	184.419	0	Simmental < Angus	0	#NAME?	0.000580753
PWY-6122: 5-aminoimidazole ribonucleotide biosynthesis II|g__Streptococcus.s__Streptococcus_equinus	0.342112	0	0.05	0	0.522563	Angus <= Simmental	Inf	Inf	0.392183
PWY-6122: 5-aminoimidazole ribonucleotide biosynthesis II|g__Streptococcus.s__Streptococcus_gallolyticus	0.342112	0	0.05	0	0.101883	Angus <= Simmental	Inf	Inf	0.392183
PWY-6122: 5-aminoimidazole ribonucleotide biosynthesis II|g__Streptococcus.s__Streptococcus_infantarius	0.342112	0.05	0	0.516969	0	Simmental <= Angus	0	#NAME?	0.392183
PWY-6122: 5-aminoimidazole ribonucleotide biosynthesis II|g__Treponema.s__Treponema_porcinum	0.698015	0.2	0.15	54.7356	31.703	Simmental <= Angus	0.579203	-0.787859	0.733378
PWY-6122: 5-aminoimidazole ribonucleotide biosynthesis II|g__Treponema.s__Treponema_saccharophilum	0.342112	0	0.05	0	5.32354	Angus <= Simmental	Inf	Inf	0.392183
PWY66-422|g__Turicibacter.s__Turicibacter_sanguinis	5.63656e-05	0.95	0.7	146.413	31.1903	Simmental < Angus	0.21303	-2.23087	0.000514336
LACTOSECAT-PWY: lactose and galactose degradation I	0.012959	0.9	0.7	70.9556	30.5261	Simmental < Angus	0.430214	-1.21687	0.0510805
PWY-6125: superpathway of guanosine nucleotides de novo biosynthesis II|g__Bacteroides.s__Bacteroides_caccae	0.162587	0.1	0	0.806078	0	Simmental <= Angus	0	#NAME?	0.356422
PWY-6125: superpathway of guanosine nucleotides de novo biosynthesis II|g__Bacteroides.s__Bacteroides_coprophilus	0.107205	0.25	0.05	12.7229	9.15517	Simmental <= Angus	0.719583	-0.474768	0.284995
PWY-6125: superpathway of guanosine nucleotides de novo biosynthesis II|g__Bacteroides.s__Bacteroides_dorei	0.342112	0.05	0	0.61851	0	Simmental <= Angus	0	#NAME?	0.392183
PWY-6125: superpathway of guanosine nucleotides de novo biosynthesis II|g__Bacteroides.s__Bacteroides_massiliensis	0.342112	0	0.05	0	3.57756	Angus <= Simmental	Inf	Inf	0.392183
PWY-6125: superpathway of guanosine nucleotides de novo biosynthesis II|g__Bacteroides.s__Bacteroides_sartorii	0.162587	0	0.1	0	3.68889	Angus <= Simmental	Inf	Inf	0.356422
PWY-6125: superpathway of guanosine nucleotides de novo biosynthesis II|g__Bacteroides.s__Bacteroides_vulgatus	0.0670837	0.35	0.1	6.18964	9.23052	Simmental <= Angus	1.49129	0.576556	0.205416
PWY-6125: superpathway of guanosine nucleotides de novo biosynthesis II|g__Bacteroides.s__Bacteroides_xylanisolvens	0.342112	0.05	0	0.736008	0	Simmental <= Angus	0	#NAME?	0.392183
PWY-6125: superpathway of guanosine nucleotides de novo biosynthesis II|g__Clostridium.s__Clostridium_bornimense	0.000459195	0.55	0.05	16.3079	0.538731	Simmental < Angus	0.033035	-4.91986	0.00318038
PWY-6125: superpathway of guanosine nucleotides de novo biosynthesis II|g__Clostridium.s__Clostridium_perfringens	0.342112	0	0.05	0	7.53319	Angus <= Simmental	Inf	Inf	0.392183
PWY-6125: superpathway of guanosine nucleotides de novo biosynthesis II|g__Escherichia.s__Escherichia_coli	0.614695	0.1	0.05	5.37716	23.9376	Simmental <= Angus	4.45172	2.15436	0.656994
PWY-6125: superpathway of guanosine nucleotides de novo biosynthesis II|g__Phyllobacterium.s__Phyllobacterium_myrsinacearum	0.0401613	0.2	0	156.746	0	Simmental < Angus	0	#NAME?	0.126697
PWY-6125: superpathway of guanosine nucleotides de novo biosynthesis II|g__Prevotella.s__Prevotella_sp_CAG_279	0.00208508	0.4	0	26.8648	0	Simmental < Angus	0	#NAME?	0.0105702
PWY-6125: superpathway of guanosine nucleotides de novo biosynthesis II|g__Prevotella.s__Prevotella_sp_CAG_520	3.50549e-07	0.85	0	291.795	0	Simmental < Angus	0	#NAME?	1.33282e-05
PWY-6125: superpathway of guanosine nucleotides de novo biosynthesis II|g__Prevotella.s__Prevotella_sp_P3_122	0.151076	0.2	0.05	5.32186	0.763407	Simmental <= Angus	0.143447	-2.80141	0.356422
PWY-6125: superpathway of guanosine nucleotides de novo biosynthesis II|g__Sphingomonas.s__Sphingomonas_sp_FARSPH	0.019799	0.25	0	154.775	0	Simmental < Angus	0	#NAME?	0.0698816
GLUDEG-I-PWY: GABA shunt	0.0146703	0.85	0.55	62.4064	26.8441	Simmental < Angus	0.43015	-1.21709	0.0573918
PWY-6126: superpathway of adenosine nucleotides de novo biosynthesis II|g__Bacteroides.s__Bacteroides_caccae	0.342112	0.05	0	0.465362	0	Simmental <= Angus	0	#NAME?	0.392183
PWY-6126: superpathway of adenosine nucleotides de novo biosynthesis II|g__Bacteroides.s__Bacteroides_coprophilus	0.098042	0.25	0.05	11.4812	7.97506	Simmental <= Angus	0.694621	-0.525702	0.26488
PWY-6126: superpathway of adenosine nucleotides de novo biosynthesis II|g__Bacteroides.s__Bacteroides_dorei	0.342112	0.05	0	1.29217	0	Simmental <= Angus	0	#NAME?	0.392183
PWY-6126: superpathway of adenosine nucleotides de novo biosynthesis II|g__Bacteroides.s__Bacteroides_fragilis	0.342112	0.05	0	1.18597	0	Simmental <= Angus	0	#NAME?	0.392183
PWY-6126: superpathway of adenosine nucleotides de novo biosynthesis II|g__Bacteroides.s__Bacteroides_massiliensis	0.342112	0	0.05	0	4.0624	Angus <= Simmental	Inf	Inf	0.392183
PWY-6126: superpathway of adenosine nucleotides de novo biosynthesis II|g__Bacteroides.s__Bacteroides_sartorii	0.162587	0	0.1	0	3.90171	Angus <= Simmental	Inf	Inf	0.356422
PWY-6126: superpathway of adenosine nucleotides de novo biosynthesis II|g__Bacteroides.s__Bacteroides_vulgatus	0.126205	0.3	0.1	5.60051	9.32813	Simmental <= Angus	1.66559	0.73603	0.332118
PWY-6126: superpathway of adenosine nucleotides de novo biosynthesis II|g__Bacteroides.s__Bacteroides_xylanisolvens	1	0.05	0.05	0.279454	0.828537	Angus <=> Simmental	2.96485	1.56796	1
PWY-6126: superpathway of adenosine nucleotides de novo biosynthesis II|g__Clostridium.s__Clostridium_bornimense	0.000227482	0.65	0.1	18.752	1.6204	Simmental < Angus	0.0864124	-3.53262	0.00172757
PWY-6126: superpathway of adenosine nucleotides de novo biosynthesis II|g__Clostridium.s__Clostridium_perfringens	0.342112	0	0.05	0	6.36373	Angus <= Simmental	Inf	Inf	0.392183
PWY-6126: superpathway of adenosine nucleotides de novo biosynthesis II|g__Escherichia.s__Escherichia_coli	0.614695	0.1	0.05	3.70659	14.7884	Simmental <= Angus	3.98976	1.9963	0.656994
PWY-6126: superpathway of adenosine nucleotides de novo biosynthesis II|g__Eubacterium.s__Eubacterium_sp_68_3_10	0.342112	0.05	0	0.862761	0	Simmental <= Angus	0	#NAME?	0.392183
PWY-6126: superpathway of adenosine nucleotides de novo biosynthesis II|g__Phyllobacterium.s__Phyllobacterium_myrsinacearum	0.080631	0.15	0	144.949	0	Simmental <= Angus	0	#NAME?	0.223805
PWY-6126: superpathway of adenosine nucleotides de novo biosynthesis II|g__Prevotella.s__Prevotella_sp_CAG_279	0.00208508	0.4	0	29.4903	0	Simmental < Angus	0	#NAME?	0.0105702
PWY-6126: superpathway of adenosine nucleotides de novo biosynthesis II|g__Prevotella.s__Prevotella_sp_CAG_520	3.50549e-07	0.85	0	291.067	0	Simmental < Angus	0	#NAME?	1.33282e-05
PWY-6126: superpathway of adenosine nucleotides de novo biosynthesis II|g__Prevotella.s__Prevotella_sp_P3_122	0.0895157	0.25	0.05	5.53367	1.05713	Simmental <= Angus	0.191036	-2.38809	0.24511
PWY-6126: superpathway of adenosine nucleotides de novo biosynthesis II|g__Prevotella.s__Prevotella_stercorea	0.162587	0.1	0	0.455792	0	Simmental <= Angus	0	#NAME?	0.356422
PWY-6126: superpathway of adenosine nucleotides de novo biosynthesis II|g__Sphingomonas.s__Sphingomonas_sp_FARSPH	0.0401613	0.2	0	173.471	0	Simmental < Angus	0	#NAME?	0.126697
PWY-6876: isopropanol biosynthesis (engineered)	0.0147263	0.35	0.05	24.1218	0.651091	Simmental < Angus	0.0269918	-5.21133	0.0574876
PWY-6549: L-glutamine biosynthesis III	0.0167424	1	0.95	428.578	251.295	Simmental < Angus	0.586345	-0.770178	0.0650104
PWY0-1415: superpathway of heme b biosynthesis from uroporphyrinogen-III	0.0168832	0.45	0.1	15.7779	20.0224	Simmental < Angus	1.26902	0.343713	0.0653485
PWY-6147: 6-hydroxymethyl-dihydropterin diphosphate biosynthesis I|g__Bacteroides.s__Bacteroides_coprophilus	0.098042	0.25	0.05	13.7572	10.1956	Simmental <= Angus	0.741105	-0.432251	0.26488
PWY-6147: 6-hydroxymethyl-dihydropterin diphosphate biosynthesis I|g__Bacteroides.s__Bacteroides_dorei	0.342112	0.05	0	1.14281	0	Simmental <= Angus	0	#NAME?	0.392183
PWY-6147: 6-hydroxymethyl-dihydropterin diphosphate biosynthesis I|g__Bacteroides.s__Bacteroides_fragilis	0.342112	0.05	0	0.597758	0	Simmental <= Angus	0	#NAME?	0.392183
PWY-6147: 6-hydroxymethyl-dihydropterin diphosphate biosynthesis I|g__Bacteroides.s__Bacteroides_sartorii	0.342112	0	0.05	0	3.53061	Angus <= Simmental	Inf	Inf	0.392183
PWY-6147: 6-hydroxymethyl-dihydropterin diphosphate biosynthesis I|g__Bacteroides.s__Bacteroides_uniformis	0.00367364	0.5	0.05	10.7671	4.44619	Simmental < Angus	0.412942	-1.27599	0.0179502
PWY-6147: 6-hydroxymethyl-dihydropterin diphosphate biosynthesis I|g__Bacteroides.s__Bacteroides_vulgatus	0.261368	0.25	0.1	6.91827	6.49451	Simmental <= Angus	0.938747	-0.091192	0.392183
PWY-6147: 6-hydroxymethyl-dihydropterin diphosphate biosynthesis I|g__Bacteroides.s__Bacteroides_xylanisolvens	0.162587	0.1	0	1.32089	0	Simmental <= Angus	0	#NAME?	0.356422
PWY-6147: 6-hydroxymethyl-dihydropterin diphosphate biosynthesis I|g__Escherichia.s__Escherichia_coli	0.614695	0.1	0.05	2.11204	14.0409	Simmental <= Angus	6.64803	2.73293	0.656994
PWY-6147: 6-hydroxymethyl-dihydropterin diphosphate biosynthesis I|g__Prevotella.s__Prevotella_copri	9.42883e-06	0.7	0	93.9295	0	Simmental < Angus	0	#NAME?	0.000117498
PWY-6163: chorismate biosynthesis from 3-dehydroquinate|g__Turicibacter.s__Turicibacter_sanguinis	7.29033e-05	0.9	0.6	126.204	22.4	Simmental < Angus	0.17749	-2.49419	0.000629071
PWY-5173	0.0184556	0.5	0.15	381.289	16.1342	Simmental < Angus	0.0423148	-4.56269	0.0698816
PWY-6151: S-adenosyl-L-methionine salvage I|g__Anaerostipes.s__Anaerostipes_hadrus	0.162587	0.1	0	2.35339	0	Simmental <= Angus	0	#NAME?	0.356422
PWY-6151: S-adenosyl-L-methionine salvage I|g__Anaerostipes.s__Anaerostipes_sp_494a	0.342112	0.05	0	0.607722	0	Simmental <= Angus	0	#NAME?	0.392183
PWY-6151: S-adenosyl-L-methionine salvage I|g__Anaerostipes.s__Anaerostipes_sp_992a	0.342112	0	0.05	0	2.66899	Angus <= Simmental	Inf	Inf	0.392183
PWY-6151: S-adenosyl-L-methionine salvage I|g__Bacteroides.s__Bacteroides_dorei	0.342112	0.05	0	0.866107	0	Simmental <= Angus	0	#NAME?	0.392183
PWY-6151: S-adenosyl-L-methionine salvage I|g__Bacteroides.s__Bacteroides_fragilis	0.342112	0.05	0	1.41313	0	Simmental <= Angus	0	#NAME?	0.392183
PWY-6151: S-adenosyl-L-methionine salvage I|g__Bacteroides.s__Bacteroides_stercoris	0.162587	0	0.1	0	1.70144	Angus <= Simmental	Inf	Inf	0.356422
PWY-6151: S-adenosyl-L-methionine salvage I|g__Bacteroides.s__Bacteroides_uniformis	0.00733232	0.55	0.1	15.1287	6.15981	Simmental < Angus	0.407159	-1.29634	0.0322834
PWY-6151: S-adenosyl-L-methionine salvage I|g__Bacteroides.s__Bacteroides_vulgatus	0.261368	0.25	0.1	4.42516	6.58967	Simmental <= Angus	1.48914	0.574476	0.392183
PWY-6151: S-adenosyl-L-methionine salvage I|g__Barnesiella.s__Barnesiella_intestinihominis	1	0.05	0.05	0.385005	1.57882	Angus <=> Simmental	4.10078	2.0359	1
PWY-6151: S-adenosyl-L-methionine salvage I|g__Bifidobacterium.s__Bifidobacterium_adolescentis	0.342112	0	0.05	0	5.33146	Angus <= Simmental	Inf	Inf	0.392183
PWY-6151: S-adenosyl-L-methionine salvage I|g__Bifidobacterium.s__Bifidobacterium_criceti	0.000537385	0.6	0.05	27.6644	3.08338	Simmental < Angus	0.111456	-3.16545	0.00365943
PWY-6151: S-adenosyl-L-methionine salvage I|g__Bifidobacterium.s__Bifidobacterium_longum	0.342112	0.05	0	1.59428	0	Simmental <= Angus	0	#NAME?	0.392183
PWY-6151: S-adenosyl-L-methionine salvage I|g__Bifidobacterium.s__Bifidobacterium_merycicum	0.264892	0.5	0.3	39.5073	11.3161	Simmental <= Angus	0.28643	-1.80375	0.392183
PWY-6151: S-adenosyl-L-methionine salvage I|g__Bifidobacterium.s__Bifidobacterium_pseudocatenulatum	0.342112	0.05	0	3.54737	0	Simmental <= Angus	0	#NAME?	0.392183
PWY-6151: S-adenosyl-L-methionine salvage I|g__Bifidobacterium.s__Bifidobacterium_pseudolongum	2.19079e-05	0.9	0.75	1042.04	86.5391	Simmental < Angus	0.0830475	-3.58992	0.000230443
PWY-6151: S-adenosyl-L-methionine salvage I|g__Bifidobacterium.s__Bifidobacterium_ruminantium	0.126066	0.4	0.15	29.803	12.3848	Simmental <= Angus	0.415554	-1.26689	0.332118
PWY-6151: S-adenosyl-L-methionine salvage I|g__Bifidobacterium.s__Bifidobacterium_thermophilum	0.342112	0.05	0	0.235246	0	Simmental <= Angus	0	#NAME?	0.392183
PWY-6151: S-adenosyl-L-methionine salvage I|g__Blautia.s__Blautia_obeum	0.0401613	0.2	0	3.36434	0	Simmental < Angus	0	#NAME?	0.126697
PWY-6151: S-adenosyl-L-methionine salvage I|g__Blautia.s__Blautia_wexlerae	0.342112	0.05	0	0.76015	0	Simmental <= Angus	0	#NAME?	0.392183
PWY-6151: S-adenosyl-L-methionine salvage I|g__Blautia.s__Ruminococcus_torques	0.000930298	0.45	0	35.3962	0	Simmental < Angus	0	#NAME?	0.00538128
PWY-6151: S-adenosyl-L-methionine salvage I|g__Butyricimonas.s__Butyricimonas_virosa	0.342112	0	0.05	0	1.00928	Angus <= Simmental	Inf	Inf	0.392183
PWY-6151: S-adenosyl-L-methionine salvage I|g__Butyrivibrio.s__Butyrivibrio_crossotus	0.342112	0.05	0	0.533903	0	Simmental <= Angus	0	#NAME?	0.392183
PWY-6151: S-adenosyl-L-methionine salvage I|g__Butyrivibrio.s__Butyrivibrio_sp_CAG_318	0.342112	0.05	0	0.377766	0	Simmental <= Angus	0	#NAME?	0.392183
PWY-6151: S-adenosyl-L-methionine salvage I|g__Clostridium.s__Clostridium_bornimense	0.000127217	0.7	0.15	17.2269	1.95566	Simmental < Angus	0.113524	-3.13894	0.00105532
PWY-6151: S-adenosyl-L-methionine salvage I|g__Clostridium.s__Clostridium_perfringens	0.342112	0	0.05	0	4.39975	Angus <= Simmental	Inf	Inf	0.392183
PWY-6151: S-adenosyl-L-methionine salvage I|g__Clostridium.s__Clostridium_sp_CAG_253	0.342112	0.05	0	0.451967	0	Simmental <= Angus	0	#NAME?	0.392183
PWY-6151: S-adenosyl-L-methionine salvage I|g__Clostridium.s__Clostridium_sp_CAG_964	0.342112	0.05	0	3.27761	0	Simmental <= Angus	0	#NAME?	0.392183
PWY-6151: S-adenosyl-L-methionine salvage I|g__Coprococcus.s__Coprococcus_catus	3.30765e-06	0.75	0	27.0472	0	Simmental < Angus	0	#NAME?	5.29514e-05
PWY-6151: S-adenosyl-L-methionine salvage I|g__Coprococcus.s__Coprococcus_comes	0.00208508	0.4	0	15.4237	0	Simmental < Angus	0	#NAME?	0.0105702
PWY-6151: S-adenosyl-L-methionine salvage I|g__Coprococcus.s__Coprococcus_eutactus	0.342112	0.05	0	1.15197	0	Simmental <= Angus	0	#NAME?	0.392183
PWY-6151: S-adenosyl-L-methionine salvage I|g__Dorea.s__Dorea_formicigenerans	0.00453206	0.35	0	10.6386	0	Simmental < Angus	0	#NAME?	0.0206517
PWY-6151: S-adenosyl-L-methionine salvage I|g__Dorea.s__Dorea_longicatena	0.00208508	0.4	0	10.6557	0	Simmental < Angus	0	#NAME?	0.0105702
PWY-6151: S-adenosyl-L-methionine salvage I|g__Escherichia.s__Escherichia_coli	0.614695	0.1	0.05	6.10068	23.6773	Simmental <= Angus	3.88109	1.95646	0.656994
PWY-6151: S-adenosyl-L-methionine salvage I|g__Faecalibacterium.s__Faecalibacterium_prausnitzii	1.73959e-06	0.85	0.1	119.797	2.90979	Simmental < Angus	0.0242893	-5.36354	4.1773e-05
PWY-6151: S-adenosyl-L-methionine salvage I|g__Fusicatenibacter.s__Fusicatenibacter_saccharivorans	0.342112	0.05	0	0.650103	0	Simmental <= Angus	0	#NAME?	0.392183
PWY-6151: S-adenosyl-L-methionine salvage I|g__Gemmiger.s__Gemmiger_formicilis	0.0401613	0.2	0	4.49296	0	Simmental < Angus	0	#NAME?	0.126697
PWY-6151: S-adenosyl-L-methionine salvage I|g__Lachnospiraceae_unclassified.s__Eubacterium_rectale	3.43017e-06	0.8	0.05	40.6029	1.12052	Simmental < Angus	0.0275969	-5.17935	5.3966e-05
PWY-6151: S-adenosyl-L-methionine salvage I|g__Lactobacillus.s__Lactobacillus_mucosae	0.342112	0.05	0	10.3994	0	Simmental <= Angus	0	#NAME?	0.392183
PWY-6151: S-adenosyl-L-methionine salvage I|g__Lactobacillus.s__Lactobacillus_ruminis	0.342112	0.05	0	4.34145	0	Simmental <= Angus	0	#NAME?	0.392183
PWY-6151: S-adenosyl-L-methionine salvage I|g__Prevotella.s__Prevotella_copri	3.30765e-06	0.75	0	202.796	0	Simmental < Angus	0	#NAME?	5.29514e-05
PWY-6151: S-adenosyl-L-methionine salvage I|g__Prevotella.s__Prevotella_sp_AM42_24	0.162587	0.1	0	0.401933	0	Simmental <= Angus	0	#NAME?	0.356422
PWY-6151: S-adenosyl-L-methionine salvage I|g__Prevotella.s__Prevotella_sp_CAG_1092	3.50549e-07	0.85	0	79.713	0	Simmental < Angus	0	#NAME?	1.33282e-05
PWY-6151: S-adenosyl-L-methionine salvage I|g__Prevotella.s__Prevotella_sp_CAG_279	0.000930298	0.45	0	22.9809	0	Simmental < Angus	0	#NAME?	0.00538128
PWY-6151: S-adenosyl-L-methionine salvage I|g__Prevotella.s__Prevotella_sp_CAG_520	3.50549e-07	0.85	0	307.858	0	Simmental < Angus	0	#NAME?	1.33282e-05
PWY-6151: S-adenosyl-L-methionine salvage I|g__Prevotella.s__Prevotella_sp_P3_122	0.323604	0.15	0.05	3.52718	1.2077	Simmental <= Angus	0.342399	-1.54625	0.392183
PWY-6151: S-adenosyl-L-methionine salvage I|g__Prevotella.s__Prevotella_stercorea	0.162587	0.1	0	0.434423	0	Simmental <= Angus	0	#NAME?	0.356422
PWY-6151: S-adenosyl-L-methionine salvage I|g__Prevotellaceae_unclassified.s__Prevotellaceae_bacterium_HUN156	0.342112	0	0.05	0	1.00537	Angus <= Simmental	Inf	Inf	0.392183
PWY-6151: S-adenosyl-L-methionine salvage I|g__Pseudoscardovia.s__Pseudoscardovia_radai	0.342112	0.05	0	0.354516	0	Simmental <= Angus	0	#NAME?	0.392183
PWY-6151: S-adenosyl-L-methionine salvage I|g__Pseudoscardovia.s__Pseudoscardovia_suis	0.342112	0.05	0	1.07838	0	Simmental <= Angus	0	#NAME?	0.392183
PWY-6151: S-adenosyl-L-methionine salvage I|g__Romboutsia.s__Romboutsia_ilealis	0.0278997	0.7	0.4	36.4532	11.7583	Simmental < Angus	0.322559	-1.63236	0.0967084
PWY-6151: S-adenosyl-L-methionine salvage I|g__Roseburia.s__Roseburia_faecis	0.162587	0.1	0	1.8774	0	Simmental <= Angus	0	#NAME?	0.356422
PWY-6151: S-adenosyl-L-methionine salvage I|g__Roseburia.s__Roseburia_inulinivorans	0.00958437	0.3	0	10.3295	0	Simmental < Angus	0	#NAME?	0.0382327
PWY-6151: S-adenosyl-L-methionine salvage I|g__Roseburia.s__Roseburia_sp_499	0.162587	0.1	0	1.27557	0	Simmental <= Angus	0	#NAME?	0.356422
PWY-6151: S-adenosyl-L-methionine salvage I|g__Roseburia.s__Roseburia_sp_831b	0.162587	0.1	0	2.37763	0	Simmental <= Angus	0	#NAME?	0.356422
PWY-6151: S-adenosyl-L-methionine salvage I|g__Ruminococcaceae_unclassified.s__Ruminococcaceae_bacterium_P7	0.91502	0.25	0.25	5.2064	5.96318	Angus <= Simmental	1.14536	0.195795	0.956421
PWY-6151: S-adenosyl-L-methionine salvage I|g__Ruminococcus.s__Ruminococcus_bromii	0.162587	0.1	0	0.807712	0	Simmental <= Angus	0	#NAME?	0.356422
PWY-6151: S-adenosyl-L-methionine salvage I|g__Ruminococcus.s__Ruminococcus_callidus	0.342112	0.05	0	0.894848	0	Simmental <= Angus	0	#NAME?	0.392183
PWY-6151: S-adenosyl-L-methionine salvage I|g__Streptococcus.s__Streptococcus_infantarius	0.342112	0.05	0	0.36339	0	Simmental <= Angus	0	#NAME?	0.392183
PWY-6151: S-adenosyl-L-methionine salvage I|g__Treponema.s__Treponema_porcinum	0.668037	0.2	0.15	59.7299	33.2088	Simmental <= Angus	0.555983	-0.846888	0.709024
PWY-6151: S-adenosyl-L-methionine salvage I|g__Treponema.s__Treponema_saccharophilum	0.162587	0	0.1	0	5.39699	Angus <= Simmental	Inf	Inf	0.356422
ANAGLYCOLYSIS-PWY: glycolysis III (from glucose)|g__Turicibacter.s__Turicibacter_sanguinis	0.000102966	0.95	0.65	144.604	33.4603	Simmental < Angus	0.231392	-2.11159	0.000871987
PWY-7090: UDP-2,3-diacetamido-2,3-dideoxy-&alpha;-D-mannuronate biosynthesis	0.019799	0	0.25	0	2.3818	Angus < Simmental	Inf	Inf	0.0698816
PWY-6163: chorismate biosynthesis from 3-dehydroquinate|g__Alistipes.s__Alistipes_finegoldii	0.342112	0.05	0	34.6092	0	Simmental <= Angus	0	#NAME?	0.392183
PWY-6163: chorismate biosynthesis from 3-dehydroquinate|g__Alistipes.s__Alistipes_shahii	0.342112	0.05	0	8.04913	0	Simmental <= Angus	0	#NAME?	0.392183
PWY-6163: chorismate biosynthesis from 3-dehydroquinate|g__Anaerostipes.s__Anaerostipes_hadrus	0.162587	0.1	0	1.54926	0	Simmental <= Angus	0	#NAME?	0.356422
PWY-6163: chorismate biosynthesis from 3-dehydroquinate|g__Anaerostipes.s__Anaerostipes_sp_992a	0.342112	0	0.05	0	2.73186	Angus <= Simmental	Inf	Inf	0.392183
PWY-6163: chorismate biosynthesis from 3-dehydroquinate|g__Bacteroides.s__Bacteroides_caccae	0.342112	0.05	0	0.830336	0	Simmental <= Angus	0	#NAME?	0.392183
PWY-6163: chorismate biosynthesis from 3-dehydroquinate|g__Bacteroides.s__Bacteroides_dorei	0.342112	0.05	0	1.14802	0	Simmental <= Angus	0	#NAME?	0.392183
PWY-6163: chorismate biosynthesis from 3-dehydroquinate|g__Bacteroides.s__Bacteroides_sartorii	0.162587	0	0.1	0	2.86747	Angus <= Simmental	Inf	Inf	0.356422
PWY-6163: chorismate biosynthesis from 3-dehydroquinate|g__Bacteroides.s__Bacteroides_stercoris	0.162587	0	0.1	0	0.900216	Angus <= Simmental	Inf	Inf	0.356422
PWY-6163: chorismate biosynthesis from 3-dehydroquinate|g__Bacteroides.s__Bacteroides_vulgatus	0.395893	0.2	0.1	4.60528	8.55228	Simmental <= Angus	1.85706	0.893021	0.451002
PWY-6163: chorismate biosynthesis from 3-dehydroquinate|g__Bacteroides.s__Bacteroides_xylanisolvens	1	0.05	0.05	0.61065	0.772363	Angus <=> Simmental	1.26482	0.338934	1
PWY-6163: chorismate biosynthesis from 3-dehydroquinate|g__Bifidobacterium.s__Bifidobacterium_longum	0.342112	0.05	0	1.80868	0	Simmental <= Angus	0	#NAME?	0.392183
PWY-6163: chorismate biosynthesis from 3-dehydroquinate|g__Bifidobacterium.s__Bifidobacterium_merycicum	0.326942	0.3	0.15	23.9179	5.11803	Simmental <= Angus	0.213983	-2.22443	0.392183
PWY-6163: chorismate biosynthesis from 3-dehydroquinate|g__Bifidobacterium.s__Bifidobacterium_pseudocatenulatum	0.342112	0.05	0	2.19625	0	Simmental <= Angus	0	#NAME?	0.392183
PWY-6163: chorismate biosynthesis from 3-dehydroquinate|g__Bifidobacterium.s__Bifidobacterium_ruminantium	0.342112	0.05	0	2.24654	0	Simmental <= Angus	0	#NAME?	0.392183
PWY-6163: chorismate biosynthesis from 3-dehydroquinate|g__Blautia.s__Blautia_obeum	0.080631	0.15	0	3.78332	0	Simmental <= Angus	0	#NAME?	0.223805
PWY-6163: chorismate biosynthesis from 3-dehydroquinate|g__Blautia.s__Blautia_wexlerae	0.342112	0.05	0	0.551921	0	Simmental <= Angus	0	#NAME?	0.392183
PWY-6163: chorismate biosynthesis from 3-dehydroquinate|g__Blautia.s__Ruminococcus_torques	0.00208508	0.4	0	48.3602	0	Simmental < Angus	0	#NAME?	0.0105702
PWY-6163: chorismate biosynthesis from 3-dehydroquinate|g__Clostridium.s__Clostridium_bornimense	0.0001741	0.6	0.05	14.567	0.556207	Simmental < Angus	0.0381828	-4.71093	0.00136074
PWY-6163: chorismate biosynthesis from 3-dehydroquinate|g__Clostridium.s__Clostridium_perfringens	0.342112	0	0.05	0	4.48197	Angus <= Simmental	Inf	Inf	0.392183
PWY-6163: chorismate biosynthesis from 3-dehydroquinate|g__Clostridium.s__Clostridium_sp_CAG_964	0.342112	0.05	0	1.86938	0	Simmental <= Angus	0	#NAME?	0.392183
PWY-6163: chorismate biosynthesis from 3-dehydroquinate|g__Coprococcus.s__Coprococcus_catus	3.30765e-06	0.75	0	26.925	0	Simmental < Angus	0	#NAME?	5.29514e-05
PWY-6163: chorismate biosynthesis from 3-dehydroquinate|g__Coprococcus.s__Coprococcus_comes	0.00208508	0.4	0	17.4718	0	Simmental < Angus	0	#NAME?	0.0105702
PWY-6163: chorismate biosynthesis from 3-dehydroquinate|g__Coprococcus.s__Coprococcus_eutactus	0.342112	0.05	0	1.04811	0	Simmental <= Angus	0	#NAME?	0.392183
PWY-6163: chorismate biosynthesis from 3-dehydroquinate|g__Dorea.s__Dorea_formicigenerans	0.0401613	0.2	0	4.70823	0	Simmental < Angus	0	#NAME?	0.126697
PWY-6163: chorismate biosynthesis from 3-dehydroquinate|g__Escherichia.s__Escherichia_coli	0.614695	0.1	0.05	2.92706	17.8494	Simmental <= Angus	6.09806	2.60835	0.656994
PWY-6163: chorismate biosynthesis from 3-dehydroquinate|g__Fusicatenibacter.s__Fusicatenibacter_saccharivorans	0.162587	0.1	0	0.782292	0	Simmental <= Angus	0	#NAME?	0.356422
PWY-6163: chorismate biosynthesis from 3-dehydroquinate|g__Lachnobacterium.s__Lachnobacterium_bovis	0.342112	0	0.05	0	1.06825	Angus <= Simmental	Inf	Inf	0.392183
PWY-6163: chorismate biosynthesis from 3-dehydroquinate|g__Lachnospiraceae_unclassified.s__Eubacterium_rectale	1.10489e-06	0.8	0	41.8768	0	Simmental < Angus	0	#NAME?	2.74344e-05
PWY-6163: chorismate biosynthesis from 3-dehydroquinate|g__Lactobacillus.s__Lactobacillus_mucosae	0.342112	0.05	0	7.1966	0	Simmental <= Angus	0	#NAME?	0.392183
PWY-6163: chorismate biosynthesis from 3-dehydroquinate|g__Lactobacillus.s__Lactobacillus_ruminis	0.342112	0.05	0	5.22061	0	Simmental <= Angus	0	#NAME?	0.392183
PWY-6163: chorismate biosynthesis from 3-dehydroquinate|g__Methanobrevibacter.s__Methanobrevibacter_millerae	0.342112	0.05	0	0.582814	0	Simmental <= Angus	0	#NAME?	0.392183
PWY-6163: chorismate biosynthesis from 3-dehydroquinate|g__Phyllobacterium.s__Phyllobacterium_myrsinacearum	0.342112	0.05	0	92.3013	0	Simmental <= Angus	0	#NAME?	0.392183
PWY-6163: chorismate biosynthesis from 3-dehydroquinate|g__Prevotella.s__Prevotella_copri	9.42883e-06	0.7	0	102.54	0	Simmental < Angus	0	#NAME?	0.000117498
PWY-6163: chorismate biosynthesis from 3-dehydroquinate|g__Prevotella.s__Prevotella_sp_P3_122	0.162587	0.1	0	2.87193	0	Simmental <= Angus	0	#NAME?	0.356422
PWY-6163: chorismate biosynthesis from 3-dehydroquinate|g__Romboutsia.s__Romboutsia_ilealis	0.0002029	0.65	0.05	23.9678	1.32503	Simmental < Angus	0.0552839	-4.177	0.00156242
PWY-6163: chorismate biosynthesis from 3-dehydroquinate|g__Roseburia.s__Roseburia_faecis	0.162587	0.1	0	1.26593	0	Simmental <= Angus	0	#NAME?	0.356422
PWY-6163: chorismate biosynthesis from 3-dehydroquinate|g__Roseburia.s__Roseburia_inulinivorans	0.00453206	0.35	0	12.2601	0	Simmental < Angus	0	#NAME?	0.0206517
PWY-6163: chorismate biosynthesis from 3-dehydroquinate|g__Roseburia.s__Roseburia_sp_831b	0.342112	0.05	0	1.2811	0	Simmental <= Angus	0	#NAME?	0.392183
PWY-6163: chorismate biosynthesis from 3-dehydroquinate|g__Ruminococcaceae_unclassified.s__Ruminococcaceae_bacterium_P7	1	0.05	0.05	1.7565	0.740717	Simmental <=> Angus	0.421701	-1.24571	1
PWY-6163: chorismate biosynthesis from 3-dehydroquinate|g__Ruminococcus.s__Ruminococcus_bromii	0.342112	0.05	0	0.853157	0	Simmental <= Angus	0	#NAME?	0.392183
PWY-6163: chorismate biosynthesis from 3-dehydroquinate|g__Selenomonas.s__Selenomonas_ruminantium	0.342112	0.05	0	1.0017	0	Simmental <= Angus	0	#NAME?	0.392183
PWY-6163: chorismate biosynthesis from 3-dehydroquinate|g__Sphingomonas.s__Sphingomonas_sp_FARSPH	0.019799	0.25	0	146.438	0	Simmental < Angus	0	#NAME?	0.0698816
PWY0-1296: purine ribonucleosides degradation|g__Turicibacter.s__Turicibacter_sanguinis	0.000118449	0.95	0.6	120.546	26.4591	Simmental < Angus	0.219495	-2.18774	0.00099388
PWY66-399: gluconeogenesis III	0.0222072	0.8	1	239.463	369.469	Angus < Simmental	1.54291	0.625654	0.0778569
PWY-5367: petroselinate biosynthesis	0.0273314	0.35	0.05	25.9991	12.9404	Simmental < Angus	0.497727	-1.00657	0.0948285
PWY-6168: flavin biosynthesis III (fungi)|g__Adlercreutzia.s__Adlercreutzia_equolifaciens	0.342112	0.05	0	0.850308	0	Simmental <= Angus	0	#NAME?	0.392183
PWY-6168: flavin biosynthesis III (fungi)|g__Asaccharobacter.s__Asaccharobacter_celatus	0.342112	0.05	0	0.277345	0	Simmental <= Angus	0	#NAME?	0.392183
PWY-6168: flavin biosynthesis III (fungi)|g__Bacteroides.s__Bacteroides_dorei	0.342112	0.05	0	0.624985	0	Simmental <= Angus	0	#NAME?	0.392183
PWY-6168: flavin biosynthesis III (fungi)|g__Bacteroides.s__Bacteroides_fragilis	0.342112	0.05	0	0.989932	0	Simmental <= Angus	0	#NAME?	0.392183
PWY-6168: flavin biosynthesis III (fungi)|g__Bacteroides.s__Bacteroides_sartorii	0.162587	0	0.1	0	3.68262	Angus <= Simmental	Inf	Inf	0.356422
PWY-6168: flavin biosynthesis III (fungi)|g__Bacteroides.s__Bacteroides_vulgatus	0.244422	0.25	0.1	5.07259	7.85393	Simmental <= Angus	1.54831	0.630693	0.392183
PWY-6168: flavin biosynthesis III (fungi)|g__Bacteroides.s__Bacteroides_xylanisolvens	0.342112	0.05	0	0.416362	0	Simmental <= Angus	0	#NAME?	0.392183
[truncated: 1,652 more rows]

## Sheet: mRNA
Table S2g. Transcriptomic analysis of the longissimus dorsi for the Angus and Chinese Simmental cattle.
Genes	Pvalue	FC	log2FC	Labels	Qvalue (BH)	Enrichment
OTOR	0.269306	0.0294333	-5.08641	NA	0.549859	Angus <= Simmental
OXT	0.0485963	0.0309168	-5.01547	OXT	0.238738	Simmental < Angus
MYH1	0.0225467	0.0314453	-4.99101	MYH1	0.165388	Simmental < Angus
MYH2	0.0203402	0.032457	-4.94532	MYH2	0.157464	Simmental < Angus
TNNI2	0.022346	0.0340385	-4.87669	TNNI2	0.165148	Simmental < Angus
MYBPC2	0.0172164	0.0346729	-4.85005	MYBPC2	0.145802	Simmental < Angus
IGFN1	0.136921	0.0393753	-4.66657	NA	0.398856	Simmental <= Angus
SV2C	0.082196	0.0471485	-4.40665	NA	0.311437	Simmental <= Angus
TNNT3	0.0181248	0.0502542	-4.31461	TNNT3	0.149597	Simmental < Angus
MYLPF	0.0231923	0.0524384	-4.25323	MYLPF	0.167604	Simmental < Angus
MYBPH	0.0533624	0.0546917	-4.19253	NA	0.251582	Simmental <= Angus
LHX8	0.0911937	0.056236	-4.15236	NA	0.327803	Simmental <= Angus
LRTM1	0.0556642	0.0567923	-4.13816	NA	0.257582	Simmental <= Angus
MSTN	0.0470753	0.0666916	-3.90635	MSTN	0.234997	Simmental < Angus
SHISAL2B	0.0431383	0.0796203	-3.65072	SHISAL2B	0.225543	Simmental < Angus
SLN	0.01737	0.0798695	-3.64621	SLN	0.146699	Simmental < Angus
ELOVL3	0.0559887	0.0802588	-3.6392	NA	0.257918	Simmental <= Angus
TNMD	0.188871	0.0810739	-3.62462	NA	0.464308	Simmental <= Angus
ACTN3	0.0225733	0.08722	-3.5192	NA	0.165388	Simmental < Angus
COL11A1	0.200298	0.0875044	-3.5145	NA	0.475944	Simmental <= Angus
AVP	0.0445028	0.0898981	-3.47556	NA	0.229701	Simmental < Angus
TAF7L	0.103493	0.0907544	-3.46189	NA	0.349206	Simmental <= Angus
UCMA	0.0456811	0.092103	-3.44061	NA	0.231894	Simmental < Angus
LRRC46	0.0377627	0.0923136	-3.43731	NA	0.212684	Simmental < Angus
HOXD1	0.019805	0.0948295	-3.39852	NA	0.155099	Simmental < Angus
MPV17L	0.0910303	0.0951907	-3.39304	NA	0.327604	Simmental <= Angus
ANGPTL7	0.274284	0.0975013	-3.35844	NA	0.555253	Simmental <= Angus
PRSS35	0.231935	0.09941	-3.33046	NA	0.510684	Simmental <= Angus
MYH8	0.132771	0.107865	-3.2127	NA	0.393414	Simmental <= Angus
TNNC2	0.0233873	0.113092	-3.14443	NA	0.168533	Simmental < Angus
CHRDL2	0.0415175	0.116631	-3.09997	NA	0.222621	Simmental < Angus
CILP2	0.206495	0.121613	-3.03963	NA	0.48441	Angus <= Simmental
IRX1	0.17269	0.125278	-2.99679	NA	0.444784	Simmental <= Angus
ATP6V0D2	0.100839	0.125549	-2.99368	NA	0.345566	Simmental <= Angus
TMEM229A	0.0424825	0.13062	-2.93655	NA	0.224626	Simmental < Angus
STMND1	0.0348191	0.135253	-2.88627	NA	0.205177	Simmental < Angus
TMEM233	0.0366792	0.139835	-2.83821	NA	0.209598	Simmental < Angus
VEPH1	0.162169	0.149047	-2.74616	NA	0.430161	Simmental <= Angus
TPM1	0.0276607	0.149417	-2.74258	NA	0.182938	Simmental < Angus
CRABP1	0.206668	0.155009	-2.68957	NA	0.484736	Simmental <= Angus
COL2A1	0.242287	0.157207	-2.66926	NA	0.520847	Simmental <= Angus
MYH4	0.0697167	0.160296	-2.64119	NA	0.28525	Simmental <= Angus
CDHR1	0.202437	0.164497	-2.60387	NA	0.478803	Simmental <= Angus
SLC7A8	0.180263	0.166339	-2.5878	NA	0.452393	Simmental <= Angus
CTNND2	0.0835937	0.166416	-2.58713	NA	0.313258	Simmental <= Angus
H2AC12	0.131257	0.167355	-2.57901	NA	0.390651	Simmental <= Angus
ACOD1	0.0728227	0.174581	-2.51803	NA	0.291799	Simmental <= Angus
PITX1	0.0622897	0.181366	-2.46303	NA	0.270271	Simmental <= Angus
SAA3	0.0303302	0.182355	-2.45518	NA	0.191801	Simmental < Angus
BTBD11	0.000441919	0.182474	-2.45424	NA	0.0337199	Simmental < Angus
CCDC96	0.0539143	0.190182	-2.39455	NA	0.252674	Simmental <= Angus
SH3RF2	0.0074876	0.191001	-2.38835	NA	0.100949	Simmental < Angus
SLC6A7	0.178742	0.192405	-2.37778	NA	0.450909	Simmental <= Angus
CACNB4	0.0794027	0.196607	-2.34662	NA	0.305698	Simmental <= Angus
IZUMO1R	0.131934	0.196845	-2.34487	NA	0.391525	Simmental <= Angus
COL10A1	0.150003	0.200861	-2.31573	NA	0.415163	Simmental <= Angus
RIMS4	0.225712	0.206194	-2.27793	NA	0.505498	Simmental <= Angus
CPZ	0.21758	0.211314	-2.24254	NA	0.496936	Simmental <= Angus
MYH15	0.0745146	0.214547	-2.22063	NA	0.296097	Simmental <= Angus
MROH2A	0.149513	0.215999	-2.2109	NA	0.414403	Simmental <= Angus
TPD52L1	0.00231725	0.21768	-2.19972	NA	0.0602795	Simmental < Angus
COMP	0.244832	0.219902	-2.18507	NA	0.523664	Simmental <= Angus
ACAN	0.250108	0.22229	-2.16948	NA	0.530231	Angus <= Simmental
TPPP2	0.000476638	0.224244	-2.15686	NA	0.0348845	Simmental < Angus
NME9	0.278597	0.227625	-2.13527	NA	0.558192	Simmental <= Angus
NPTX1	0.00520419	0.227698	-2.13481	NA	0.0829533	Simmental < Angus
SLC36A3	0.135254	0.232191	-2.10662	NA	0.396179	Simmental <= Angus
FFAR2	0.178447	0.234289	-2.09364	NA	0.450594	Simmental <= Angus
PFKFB4	0.0166233	0.238827	-2.06596	NA	0.144725	Simmental < Angus
TMEM200C	0.134333	0.241723	-2.04858	NA	0.395174	Simmental <= Angus
COL13A1	0.147327	0.242131	-2.04614	NA	0.412069	Simmental <= Angus
ARL11	0.0761549	0.243293	-2.03923	NA	0.299764	Simmental <= Angus
ABCD2	0.0591461	0.244802	-2.03031	NA	0.26448	Simmental <= Angus
IL1RAP	0.0489157	0.245478	-2.02633	NA	0.239568	Simmental < Angus
RAB3B	0.108539	0.246984	-2.01751	NA	0.358012	Simmental <= Angus
RCVRN	0.0537036	0.249211	-2.00456	NA	0.252299	Simmental <= Angus
OIT3	0.27926	0.254914	-1.97192	NA	0.558637	Angus <= Simmental
CES4A	0.192011	0.257306	-1.95844	NA	0.46772	Simmental <= Angus
SLC16A6	0.0624536	0.257511	-1.95729	NA	0.270665	Simmental <= Angus
GABRB3	0.110722	0.258222	-1.95332	NA	0.361831	Simmental <= Angus
P2RX2	0.216474	0.262966	-1.92705	NA	0.496412	Simmental <= Angus
SLC7A10	0.0611417	0.263407	-1.92463	NA	0.26863	Simmental <= Angus
MUC4	0.00421172	0.263721	-1.92292	NA	0.0774432	Simmental < Angus
SLITRK1	0.098929	0.27369	-1.86939	NA	0.342285	Simmental <= Angus
HCAR1	0.143085	0.273985	-1.86783	NA	0.406367	Simmental <= Angus
FOXE3	0.0732261	0.278682	-1.84331	NA	0.292938	Simmental <= Angus
PPFIA2	0.0096589	0.282382	-1.82428	NA	0.112192	Simmental < Angus
SOSTDC1	0.258505	0.282387	-1.82426	NA	0.537796	Simmental <= Angus
MLANA	0.221091	0.285582	-1.80802	NA	0.500482	Simmental <= Angus
ARC	0.116506	0.286348	-1.80416	NA	0.369016	Simmental <= Angus
SP5	0.252004	0.288917	-1.79128	NA	0.532165	Simmental <= Angus
ATP6V0A4	0.0522418	0.293838	-1.76691	NA	0.248977	Simmental <= Angus
20ALPHA-HSD	0.330918	0.295143	-1.76051	NA	0.606375	Simmental <= Angus
TRARG1	0.217816	0.296832	-1.75228	NA	0.496936	Simmental <= Angus
SLC34A2	0.0394045	0.296873	-1.75208	NA	0.21672	Simmental < Angus
HS3ST2	0.0366905	0.297496	-1.74906	NA	0.209598	Simmental < Angus
CCT8L2	0.198084	0.298895	-1.74229	NA	0.473244	Simmental <= Angus
LHCGR	0.22085	0.299801	-1.73793	NA	0.500319	Simmental <= Angus
DNAI1	0.0220758	0.3008	-1.73312	NA	0.163912	Simmental < Angus
KCNA4	0.184868	0.300899	-1.73265	NA	0.45886	Simmental <= Angus
SIX2	0.0198509	0.302051	-1.72713	NA	0.155099	Simmental < Angus
TMEM171	0.140075	0.303517	-1.72015	NA	0.402923	Simmental <= Angus
CYP27C1	0.0622706	0.310519	-1.68725	NA	0.270271	Simmental <= Angus
ABCG8	0.399787	0.310694	-1.68643	NA	0.665461	Angus <= Simmental
LRCH2	0.0710372	0.311112	-1.68449	NA	0.287997	Simmental <= Angus
COL11A2	0.302726	0.315063	-1.66629	NA	0.58127	Angus <= Simmental
FABP4	0.259914	0.315576	-1.66394	NA	0.539108	Simmental <= Angus
LRRTM3	0.136563	0.315942	-1.66227	NA	0.398493	Simmental <= Angus
DNAH7	0.19286	0.317116	-1.65692	NA	0.46872	Simmental <= Angus
DMRTB1	0.19819	0.318642	-1.64999	NA	0.473244	Simmental <= Angus
MUC1	0.364837	0.318883	-1.6489	NA	0.635993	Simmental <= Angus
LBX2	0.0918106	0.321015	-1.63929	NA	0.328927	Simmental <= Angus
B3GAT2	0.258088	0.325829	-1.61781	NA	0.537717	Simmental <= Angus
UPK1B	0.126038	0.326248	-1.61596	NA	0.383823	Simmental <= Angus
GUCA1B	0.197125	0.326263	-1.61589	NA	0.472316	Simmental <= Angus
ADIG	0.221624	0.327001	-1.61263	NA	0.501054	Simmental <= Angus
PDYN	0.186579	0.327826	-1.609	NA	0.461172	Simmental <= Angus
DGKI	0.190106	0.327831	-1.60897	NA	0.465447	Simmental <= Angus
MMP3	0.273621	0.328629	-1.60547	NA	0.554748	Simmental <= Angus
FAM184A	0.184448	0.332652	-1.58791	NA	0.458166	Simmental <= Angus
KCNE5	0.231189	0.333125	-1.58586	NA	0.509981	Simmental <= Angus
ARHGDIG	0.0320689	0.334989	-1.57782	NA	0.196607	Simmental < Angus
OSTN	0.314787	0.335646	-1.57499	NA	0.592088	Simmental <= Angus
SORCS2	0.136728	0.336299	-1.57218	NA	0.398813	Simmental <= Angus
C19H17orf107	0.228753	0.338532	-1.56264	NA	0.507888	Simmental <= Angus
CDH2	0.165362	0.338748	-1.56172	NA	0.435092	Simmental <= Angus
CFAP251	0.0926874	0.340238	-1.55538	NA	0.331159	Simmental <= Angus
IGSF23	0.253903	0.341378	-1.55056	NA	0.534053	Simmental <= Angus
ABCB11	0.435278	0.343214	-1.54282	NA	0.692859	Simmental <= Angus
SBK2	0.0568041	0.343477	-1.54171	NA	0.259756	Simmental <= Angus
ICAM4	0.221134	0.346234	-1.53018	NA	0.5005	Simmental <= Angus
EN2	0.0522182	0.346449	-1.52929	NA	0.248977	Simmental <= Angus
AK7	0.090699	0.346935	-1.52726	NA	0.326953	Simmental <= Angus
CIDEC	0.2611	0.347037	-1.52684	NA	0.540238	Simmental <= Angus
CXCL8	0.0901767	0.347822	-1.52358	NA	0.32584	Simmental <= Angus
SHOC1	0.156988	0.348205	-1.52199	NA	0.423784	Simmental <= Angus
PRSS56	0.228246	0.348771	-1.51965	NA	0.507706	Simmental <= Angus
ROPN1L	0.207134	0.350498	-1.51252	NA	0.484946	Simmental <= Angus
CCDC116	0.0947306	0.352714	-1.50343	NA	0.335037	Simmental <= Angus
SPINK6	0.328297	0.353822	-1.49891	NA	0.603849	Simmental <= Angus
STK33	0.284559	0.357626	-1.48348	NA	0.563987	Simmental <= Angus
H2AC6	0.183577	0.358015	-1.48191	NA	0.456952	Simmental <= Angus
KCNU1	0.0620175	0.358816	-1.47869	NA	0.269915	Simmental <= Angus
PLEKHG6	0.0667358	0.360655	-1.47131	NA	0.278941	Simmental <= Angus
TP53INP1	0.112577	0.364635	-1.45548	NA	0.363884	Simmental <= Angus
AGBL1	0.00510592	0.365509	-1.45202	NA	0.0826521	Simmental < Angus
DIRAS3	0.359093	0.365881	-1.45055	NA	0.630762	Simmental <= Angus
LHFPL1	0.256714	0.366606	-1.4477	NA	0.536739	Simmental <= Angus
IRX2	0.272806	0.366912	-1.44649	NA	0.553601	Simmental <= Angus
PLS1	0.287648	0.367118	-1.44569	NA	0.565957	Angus <= Simmental
AP1M2	0.285489	0.367151	-1.44556	NA	0.564407	Simmental <= Angus
CHAD	0.300819	0.368445	-1.44048	NA	0.579503	Angus <= Simmental
CCDC88C	0.0185494	0.36967	-1.43569	NA	0.150941	Simmental < Angus
SHCBP1L	0.324035	0.371668	-1.42791	NA	0.600778	Simmental <= Angus
FOSL1	0.160755	0.374468	-1.41708	NA	0.428408	Simmental <= Angus
IZUMO1	0.185929	0.376348	-1.40986	NA	0.460093	Simmental <= Angus
HS6ST2	0.400463	0.378182	-1.40285	NA	0.66608	Angus <= Simmental
FLVCR2	0.039548	0.379217	-1.3989	NA	0.216826	Simmental < Angus
RNASE13	0.00777616	0.379309	-1.39855	NA	0.102058	Simmental < Angus
H2BC4	0.152928	0.38062	-1.39358	NA	0.418895	Simmental <= Angus
MT1E	0.0712875	0.38093	-1.3924	NA	0.288306	Simmental <= Angus
TNN	0.389271	0.382092	-1.38801	NA	0.656474	Simmental <= Angus
MYOZ3	0.0249591	0.382978	-1.38467	NA	0.173876	Simmental < Angus
UNC5C	0.0240825	0.383364	-1.38321	NA	0.170579	Simmental < Angus
LEAP2	0.0454754	0.386204	-1.37257	NA	0.231739	Simmental < Angus
DDIT4L	0.00490656	0.386931	-1.36985	NA	0.0818425	Simmental < Angus
HRH3	0.233153	0.386964	-1.36973	NA	0.512029	Simmental <= Angus
PLPPR4	0.346849	0.387281	-1.36855	NA	0.621256	Simmental <= Angus
ASGR1	0.26295	0.391698	-1.35219	NA	0.542425	Simmental <= Angus
CFAP69	0.032255	0.391768	-1.35193	NA	0.197305	Simmental < Angus
SYT3	0.430069	0.392012	-1.35103	NA	0.689532	Angus <= Simmental
ANKRD6	0.0570954	0.393673	-1.34493	NA	0.260341	Simmental <= Angus
C8H9orf43	0.132091	0.393683	-1.3449	NA	0.391822	Simmental <= Angus
RLBP1	0.321467	0.394955	-1.34024	NA	0.598311	Simmental <= Angus
EPHX1	0.0655422	0.396053	-1.33624	NA	0.276937	Simmental <= Angus
MCHR1	0.0341491	0.39659	-1.33428	NA	0.202425	Simmental < Angus
H2BC12	0.214426	0.396708	-1.33385	NA	0.494166	Simmental <= Angus
TMC2	0.215436	0.397307	-1.33167	NA	0.495182	Simmental <= Angus
LRP2	0.383061	0.397704	-1.33023	NA	0.650968	Angus <= Simmental
TDO2	0.125438	0.3999	-1.32229	NA	0.383081	Simmental <= Angus
ATP2A1	0.00840598	0.401546	-1.31636	NA	0.106241	Simmental < Angus
LPIN1	0.000862906	0.402385	-1.31335	NA	0.0434675	Simmental < Angus
HCN1	0.0774677	0.405011	-1.30397	NA	0.302059	Simmental <= Angus
ATP2B2	0.0502355	0.406014	-1.3004	NA	0.242636	Simmental <= Angus
RESP18	0.289191	0.406241	-1.29959	NA	0.567349	Simmental <= Angus
UCP3	0.0576336	0.406259	-1.29953	NA	0.261385	Simmental <= Angus
KCNK2	0.018326	0.406601	-1.29832	NA	0.150479	Simmental < Angus
PTX3	0.441282	0.406761	-1.29775	NA	0.697569	Simmental <= Angus
ACR	0.380902	0.40722	-1.29612	NA	0.649332	Simmental <= Angus
NTRK3	0.000496227	0.408865	-1.2903	NA	0.0354148	Simmental < Angus
PLB1	0.119353	0.409452	-1.28823	NA	0.374316	Simmental <= Angus
ICA1L	0.165949	0.410136	-1.28583	NA	0.435829	Simmental <= Angus
HOXA9	0.20885	0.411535	-1.28091	NA	0.487384	Simmental <= Angus
RPRM	0.303035	0.41174	-1.2802	NA	0.581297	Angus <= Simmental
NTN3	0.0292374	0.412952	-1.27596	NA	0.188284	Simmental < Angus
MYL1	0.0100115	0.415018	-1.26875	NA	0.114477	Simmental < Angus
UBAP1L	0.169026	0.41582	-1.26597	NA	0.440332	Simmental <= Angus
ABCG4	0.0581227	0.415917	-1.26563	NA	0.262522	Simmental <= Angus
ADIPOQ	0.252917	0.416363	-1.26409	NA	0.533192	Simmental <= Angus
H2AC19	0.0251543	0.41913	-1.25453	NA	0.174487	Simmental < Angus
SLC16A3	0.113012	0.421765	-1.24549	NA	0.36488	Simmental <= Angus
TRIM55	0.0183183	0.423224	-1.24051	NA	0.150479	Simmental < Angus
PLCD4	0.00277741	0.424109	-1.23749	NA	0.0635795	Simmental < Angus
PLD6	0.267408	0.425182	-1.23385	NA	0.54784	Simmental <= Angus
HS6ST3	0.295275	0.425266	-1.23356	NA	0.574122	Simmental <= Angus
SLCO4C1	0.20008	0.427207	-1.22699	NA	0.475504	Simmental <= Angus
WNT9B	0.258266	0.430152	-1.21708	NA	0.537717	Simmental <= Angus
STEAP4	0.00819248	0.432564	-1.20901	NA	0.104743	Simmental < Angus
SLC6A15	0.182973	0.437193	-1.19366	NA	0.455843	Simmental <= Angus
DIPK1C	0.0029564	0.439352	-1.18655	NA	0.0650509	Simmental < Angus
PRR7	0.0636491	0.440306	-1.18342	NA	0.272633	Simmental <= Angus
ANGPT1	0.0460207	0.440877	-1.18155	NA	0.232732	Simmental < Angus
GYS2	0.336113	0.441738	-1.17874	NA	0.611716	Simmental <= Angus
RAVER2	0.019067	0.443201	-1.17397	NA	0.152812	Simmental < Angus
CPXM2	0.224772	0.444303	-1.17038	NA	0.504365	Simmental <= Angus
TTC9B	0.229291	0.444661	-1.16922	NA	0.508452	Simmental <= Angus
LRRC6	0.393089	0.446505	-1.16325	NA	0.659901	Simmental <= Angus
NYX	0.243269	0.44731	-1.16065	NA	0.522242	Simmental <= Angus
PDLIM3	0.0134153	0.449782	-1.1527	NA	0.132172	Simmental < Angus
ZIC3	0.0979914	0.450231	-1.15126	NA	0.340938	Simmental <= Angus
PRSS8	0.408662	0.450387	-1.15076	NA	0.673204	Simmental <= Angus
SLC12A8	0.116763	0.450475	-1.15048	NA	0.369523	Simmental <= Angus
HS3ST3B1	0.00155594	0.450896	-1.14913	NA	0.0530164	Simmental < Angus
RGS11	0.0198321	0.451492	-1.14723	NA	0.155099	Simmental < Angus
HOXD3	0.0315441	0.453161	-1.1419	NA	0.194959	Simmental < Angus
GDF6	0.286547	0.453499	-1.14083	NA	0.565097	Simmental <= Angus
SPAG17	0.048584	0.453681	-1.14025	NA	0.238738	Simmental < Angus
IGSF1	0.330027	0.45374	-1.14006	NA	0.605872	Simmental <= Angus
CXCL5	0.338449	0.455179	-1.13549	NA	0.613709	Simmental <= Angus
C11H2orf73	0.520332	0.456079	-1.13264	NA	0.752587	Angus <= Simmental
CNTFR	0.0586354	0.456163	-1.13238	NA	0.263897	Simmental <= Angus
WDR93	0.257998	0.457339	-1.12866	NA	0.537717	Simmental <= Angus
MUSTN1	0.0917919	0.458649	-1.12454	NA	0.328927	Simmental <= Angus
SMTNL2	0.0312757	0.458815	-1.12401	NA	0.194465	Simmental < Angus
KLHDC8A	0.172902	0.46036	-1.11917	NA	0.444894	Simmental <= Angus
ACP3	0.46807	0.461502	-1.11559	NA	0.717303	Simmental <= Angus
SCN4B	0.0696694	0.461991	-1.11406	NA	0.285138	Simmental <= Angus
APCDD1L	0.241064	0.463062	-1.11072	NA	0.519865	Simmental <= Angus
SCP2D1	0.129282	0.465104	-1.10437	NA	0.388363	Simmental <= Angus
LYPD6	0.091458	0.465955	-1.10174	NA	0.327991	Simmental <= Angus
HOXD8	0.0213073	0.466054	-1.10143	NA	0.161295	Simmental < Angus
C1QL2	0.187405	0.467178	-1.09795	NA	0.462469	Simmental <= Angus
ANKRD40CL	0.331749	0.467517	-1.09691	NA	0.60721	Simmental <= Angus
BNC1	0.385879	0.468406	-1.09417	NA	0.653658	Angus <= Simmental
CAMK2N2	0.421706	0.470977	-1.08627	NA	0.683005	Simmental <= Angus
DBX1	0.144835	0.471644	-1.08423	NA	0.40882	Simmental <= Angus
PNMA2	0.424086	0.472028	-1.08305	NA	0.684386	Simmental <= Angus
PRIMA1	0.225993	0.472184	-1.08258	NA	0.505752	Simmental <= Angus
CPXM1	0.0595286	0.473313	-1.07913	NA	0.265198	Simmental <= Angus
CALY	0.0442895	0.474632	-1.07512	NA	0.228911	Simmental < Angus
CRYBB3	0.541685	0.474699	-1.07491	NA	0.767378	Angus <= Simmental
XIRP1	0.101134	0.474768	-1.07471	NA	0.345998	Simmental <= Angus
DMC1	0.336292	0.475641	-1.07206	NA	0.611808	Simmental <= Angus
YBX2	0.105863	0.476192	-1.07038	NA	0.353082	Simmental <= Angus
EID2	0.218458	0.476493	-1.06947	NA	0.49703	Simmental <= Angus
MEX3A	0.0858609	0.480708	-1.05677	NA	0.316219	Simmental <= Angus
GALNT17	0.0117692	0.482028	-1.05281	NA	0.124902	Simmental < Angus
CFAP61	0.149288	0.482051	-1.05274	NA	0.414323	Simmental <= Angus
FANK1	0.172237	0.484413	-1.04569	NA	0.444021	Simmental <= Angus
KCNJ10	0.125576	0.485426	-1.04268	NA	0.383111	Simmental <= Angus
AFF3	0.00600109	0.485541	-1.04233	NA	0.0888396	Simmental < Angus
LRRC74B	0.0675104	0.486273	-1.04016	NA	0.281032	Simmental <= Angus
PYY	0.218203	0.486362	-1.0399	NA	0.496936	Simmental <= Angus
TTLL2	0.452653	0.487086	-1.03775	NA	0.706101	Simmental <= Angus
UCHL1	0.225714	0.487454	-1.03666	NA	0.505498	Simmental <= Angus
TMEM88B	0.230407	0.488156	-1.03459	NA	0.509244	Simmental <= Angus
SNCB	0.243018	0.488689	-1.03301	NA	0.521896	Simmental <= Angus
PDE4B	0.113403	0.489187	-1.03154	NA	0.365812	Simmental <= Angus
OVOL3	0.348551	0.48938	-1.03097	NA	0.621837	Simmental <= Angus
DNAJB13	0.337726	0.489579	-1.03039	NA	0.613173	Simmental <= Angus
PGLYRP1	0.223549	0.489944	-1.02931	NA	0.503139	Simmental <= Angus
KERA	0.291616	0.48996	-1.02927	NA	0.570388	Simmental <= Angus
IFNLR1	0.00184618	0.491794	-1.02388	NA	0.055289	Simmental < Angus
ARL9	0.248951	0.493012	-1.02031	NA	0.529382	Simmental <= Angus
IGFBP1	0.0662144	0.49468	-1.01543	NA	0.278058	Simmental <= Angus
RTL1	0.456829	0.497228	-1.00802	NA	0.709376	Simmental <= Angus
SLITRK5	0.177397	0.497974	-1.00586	NA	0.450023	Simmental <= Angus
MUC15	0.469899	0.499196	-1.00232	NA	0.719162	Simmental <= Angus
STRA8	0.180595	0.499353	-1.00187	NA	0.452751	Simmental <= Angus
FAM209A	0.216371	0.500292	-0.999157	NA	0.496376	Simmental <= Angus
XKR7	0.25473	0.501549	-0.995538	NA	0.535129	Simmental <= Angus
TM6SF2	0.410641	0.503865	-0.988892	NA	0.674097	Simmental <= Angus
NOTUM	0.12282	0.504489	-0.987104	NA	0.379792	Simmental <= Angus
STEAP2	0.241359	0.504588	-0.986821	NA	0.519865	Simmental <= Angus
C11H2orf50	0.510683	0.504749	-0.986363	NA	0.747102	Simmental <= Angus
FOXD3	0.0255738	0.506025	-0.982718	NA	0.175602	Simmental < Angus
CACHD1	0.0146654	0.506042	-0.982672	NA	0.135989	Simmental < Angus
H1-12	0.0530878	0.506283	-0.981984	NA	0.251171	Simmental <= Angus
TRPM1	0.218757	0.506631	-0.980992	NA	0.497214	Simmental <= Angus
C22H3orf22	0.0392595	0.507282	-0.979139	NA	0.216191	Simmental < Angus
SLC13A3	0.203558	0.508219	-0.976477	NA	0.480506	Simmental <= Angus
BOLL	0.21001	0.508289	-0.976278	NA	0.48866	Simmental <= Angus
HOXD9	0.0614484	0.509527	-0.972771	NA	0.269122	Simmental <= Angus
GREB1	0.000117289	0.510141	-0.971033	NA	0.0210315	Simmental < Angus
BNC2	0.0205772	0.511568	-0.967003	NA	0.158528	Simmental < Angus
C22H3orf49	0.45017	0.512315	-0.964898	NA	0.704361	Simmental <= Angus
ZNF462	0.00164961	0.513968	-0.960249	NA	0.0541891	Simmental < Angus
KLHL29	0.0982305	0.514161	-0.959707	NA	0.341439	Simmental <= Angus
MYLK4	0.0207115	0.514414	-0.958999	NA	0.159306	Simmental < Angus
SLC27A6	0.228722	0.515434	-0.956141	NA	0.507888	Simmental <= Angus
VWA5B1	0.279157	0.515719	-0.955343	NA	0.558637	Simmental <= Angus
C1QL1	0.188487	0.51612	-0.954223	NA	0.4641	Simmental <= Angus
SPATA16	0.3345	0.516445	-0.953314	NA	0.610189	Simmental <= Angus
CRYBG3	0.0167159	0.517695	-0.949826	NA	0.145063	Simmental < Angus
H3C13	0.359138	0.517741	-0.949699	NA	0.630762	Simmental <= Angus
ZNF385D	0.0838422	0.517834	-0.949438	NA	0.313394	Simmental <= Angus
PVALB	0.386217	0.518687	-0.947063	NA	0.653786	Simmental <= Angus
DOT1L	0.0143972	0.519187	-0.945673	NA	0.135205	Simmental < Angus
ELAVL2	0.22142	0.519406	-0.945065	NA	0.500831	Simmental <= Angus
PRRT3	0.100286	0.519868	-0.943784	NA	0.344492	Simmental <= Angus
EDN3	0.155797	0.52215	-0.937463	NA	0.422559	Simmental <= Angus
BEGAIN	0.251499	0.522165	-0.937422	NA	0.531569	Simmental <= Angus
UNC80	0.370378	0.522721	-0.935888	NA	0.640825	Simmental <= Angus
GPR55	0.384481	0.522938	-0.935289	NA	0.65263	Simmental <= Angus
MT1A	0.325494	0.525315	-0.928746	NA	0.601703	Simmental <= Angus
LRRC30	0.00887325	0.525638	-0.927859	NA	0.108792	Simmental < Angus
KCNIP1	0.330555	0.525993	-0.926886	NA	0.606245	Simmental <= Angus
TNFRSF11B	0.277736	0.52752	-0.922703	NA	0.55761	Simmental <= Angus
PKM	0.00424601	0.527948	-0.921534	NA	0.0774432	Simmental < Angus
ACSM1	0.356919	0.528434	-0.920204	NA	0.62879	Simmental <= Angus
RAB15	0.00751219	0.528538	-0.919921	NA	0.100995	Simmental < Angus
PNCK	0.0236985	0.528825	-0.919138	NA	0.169329	Simmental < Angus
ZSWIM4	0.0171963	0.529396	-0.917581	NA	0.145802	Simmental < Angus
MAL2	0.293631	0.531564	-0.911683	NA	0.572255	Angus <= Simmental
ESRRG	0.0969529	0.533155	-0.907372	NA	0.339052	Simmental <= Angus
C23H6orf141	0.328765	0.534056	-0.904937	NA	0.604477	Simmental <= Angus
SLC35E4	0.025713	0.534624	-0.903403	NA	0.175915	Simmental < Angus
CABP7	0.0189967	0.534705	-0.903184	NA	0.152797	Simmental < Angus
SELP	0.0122756	0.535208	-0.901828	NA	0.127051	Simmental < Angus
KCNG2	0.34874	0.535592	-0.900794	NA	0.621837	Angus <= Simmental
CFAP99	0.323661	0.536599	-0.898083	NA	0.600581	Simmental <= Angus
FAM181B	0.00557478	0.536707	-0.897794	NA	0.0854966	Simmental < Angus
IRGC	0.351283	0.536918	-0.897226	NA	0.624365	Simmental <= Angus
HNF4G	0.225692	0.537144	-0.896619	NA	0.505498	Simmental <= Angus
JAKMIP3	0.174776	0.540594	-0.887384	NA	0.447176	Simmental <= Angus
A2ML1	0.266283	0.54098	-0.886352	NA	0.547039	Simmental <= Angus
CBLN4	0.248077	0.541565	-0.884795	NA	0.528007	Simmental <= Angus
CCNJL	0.53075	0.541886	-0.883939	NA	0.760145	Simmental <= Angus
TBX19	0.0470229	0.541899	-0.883904	NA	0.234997	Simmental < Angus
GPR135	0.446148	0.542243	-0.882987	NA	0.700977	Simmental <= Angus
CXCR1	0.342011	0.543323	-0.880119	NA	0.616834	Simmental <= Angus
PCDH10	0.160703	0.544003	-0.878314	NA	0.428408	Simmental <= Angus
IQCD	0.119442	0.544876	-0.876	NA	0.374431	Simmental <= Angus
LRRC73	0.24303	0.545848	-0.873428	NA	0.521896	Simmental <= Angus
SDR42E2	0.327496	0.54623	-0.872419	NA	0.603382	Simmental <= Angus
MSI1	0.138136	0.546777	-0.870975	NA	0.400545	Simmental <= Angus
CCDC3	0.234286	0.547322	-0.869537	NA	0.513344	Angus <= Simmental
CCKAR	0.395966	0.547794	-0.868295	NA	0.661583	Simmental <= Angus
KLF14	0.419352	0.54781	-0.868252	NA	0.681192	Simmental <= Angus
COL12A1	0.299221	0.547878	-0.868074	NA	0.577936	Angus <= Simmental
PARD6B	0.228324	0.548963	-0.865219	NA	0.507801	Simmental <= Angus
CYP8B1	0.328645	0.549123	-0.864799	NA	0.604412	Simmental <= Angus
RFX2	0.181962	0.549693	-0.863302	NA	0.454589	Simmental <= Angus
GBX1	0.30162	0.549719	-0.863233	NA	0.580141	Simmental <= Angus
TMEM236	0.0605986	0.550582	-0.860971	NA	0.268216	Simmental <= Angus
KCNG1	0.228235	0.551625	-0.85824	NA	0.507706	Simmental <= Angus
LRRN3	0.234582	0.551783	-0.857826	NA	0.51375	Simmental <= Angus
TP53TG5	0.277145	0.552892	-0.854931	NA	0.557058	Simmental <= Angus
FAM110C	0.0116671	0.552921	-0.854855	NA	0.124285	Simmental < Angus
TMEM184A	0.0467478	0.553074	-0.854455	NA	0.234475	Simmental < Angus
GRIK4	0.331433	0.553373	-0.853676	NA	0.606894	Simmental <= Angus
FOXF2	0.314448	0.554177	-0.851581	NA	0.591962	Simmental <= Angus
SLC9A5	0.0710012	0.554268	-0.851345	NA	0.287959	Simmental <= Angus
GGT1	0.00817851	0.554928	-0.849627	NA	0.104684	Simmental < Angus
ADGRF1	0.276073	0.556812	-0.844737	NA	0.556609	Simmental <= Angus
RNF217	0.0320843	0.557246	-0.843613	NA	0.196607	Simmental < Angus
PDZRN3	0.00146329	0.557449	-0.843088	NA	0.05236	Simmental < Angus
TRIM63	0.0653746	0.557635	-0.842607	NA	0.276555	Simmental <= Angus
LYSMD2	0.0167956	0.557992	-0.841683	NA	0.145271	Simmental < Angus
KLHL35	0.382129	0.558039	-0.841562	NA	0.650119	Simmental <= Angus
BLOC1S3	0.0129547	0.558578	-0.840169	NA	0.129969	Simmental < Angus
GPR157	0.000305599	0.559518	-0.837743	NA	0.0302332	Simmental < Angus
TIGAR	0.0125908	0.560772	-0.834513	NA	0.128474	Simmental < Angus
MMP9	0.275043	0.561319	-0.833108	NA	0.555723	Simmental <= Angus
TAS1R3	0.138116	0.562395	-0.830345	NA	0.400545	Simmental <= Angus
RIMBP2	0.054215	0.563511	-0.827485	NA	0.253327	Simmental <= Angus
CCN4	0.518956	0.564021	-0.82618	NA	0.751734	Angus <= Simmental
ADGRF4	0.400577	0.564292	-0.825487	NA	0.66608	Simmental <= Angus
TEDC1	0.0426607	0.564689	-0.824472	NA	0.22486	Simmental < Angus
ATG9B	0.0639586	0.565494	-0.822417	NA	0.273305	Simmental <= Angus
SOX9	0.0629355	0.565536	-0.82231	NA	0.271941	Simmental <= Angus
SAMD5	0.445429	0.565833	-0.821551	NA	0.700613	Simmental <= Angus
IL6	0.525007	0.566694	-0.819359	NA	0.755617	Angus <= Simmental
MAPK6	0.00131487	0.568195	-0.815541	NA	0.0497672	Simmental < Angus
ARSG	0.0573792	0.568534	-0.814681	NA	0.260816	Simmental <= Angus
NPNT	0.23046	0.568809	-0.813985	NA	0.509244	Simmental <= Angus
RXFP2	0.013885	0.568928	-0.813682	NA	0.133823	Simmental < Angus
PSD2	0.356728	0.569506	-0.812217	NA	0.62879	Simmental <= Angus
CHRNA6	0.422303	0.571461	-0.807274	NA	0.683586	Simmental <= Angus
ZNF774	0.0114216	0.571467	-0.807257	NA	0.122637	Simmental < Angus
ATF3	0.189462	0.571574	-0.806988	NA	0.464648	Simmental <= Angus
KCNJ2	0.00133571	0.571754	-0.806533	NA	0.050229	Simmental < Angus
LURAP1	0.342538	0.572539	-0.804555	NA	0.617222	Simmental <= Angus
CDC14A	0.00200894	0.572836	-0.803805	NA	0.0568408	Simmental < Angus
C14H8orf34	0.364229	0.573277	-0.802695	NA	0.635726	Simmental <= Angus
MICAL3	0.00604003	0.573426	-0.802321	NA	0.089227	Simmental < Angus
ABCA4	0.427573	0.574176	-0.800435	NA	0.687308	Simmental <= Angus
FAM13A	0.0146654	0.575557	-0.79697	NA	0.135989	Simmental < Angus
FBXO17	0.00136485	0.575781	-0.796407	NA	0.0504608	Simmental < Angus
AGRP	0.174084	0.577594	-0.791871	NA	0.446572	Simmental <= Angus
CCDC81	0.178844	0.57936	-0.787467	NA	0.450986	Simmental <= Angus
C19H17orf113	0.000376753	0.579473	-0.787188	NA	0.032	Simmental < Angus
KCNAB3	0.441367	0.579478	-0.787174	NA	0.697569	Simmental <= Angus
FAM53B	0.0010366	0.57968	-0.786672	NA	0.046313	Simmental < Angus
CCDC180	0.132904	0.580306	-0.785115	NA	0.393418	Simmental <= Angus
BCL6	0.0140605	0.581932	-0.781079	NA	0.134107	Simmental < Angus
MAK	0.177616	0.582129	-0.780589	NA	0.450158	Simmental <= Angus
TLE4	0.00418658	0.582278	-0.780219	NA	0.0773982	Simmental < Angus
LRRC10	0.0528286	0.583246	-0.777822	NA	0.250252	Simmental <= Angus
SORCS3	0.14965	0.584567	-0.774559	NA	0.414483	Simmental <= Angus
OTOG	0.209452	0.58505	-0.773368	NA	0.487915	Simmental <= Angus
MISP3	0.00811645	0.586649	-0.769431	NA	0.104328	Simmental < Angus
IHO1	0.193511	0.587064	-0.76841	NA	0.469062	Simmental <= Angus
DNAI4	0.0899042	0.587681	-0.766895	NA	0.325247	Simmental <= Angus
NEGR1	0.276639	0.587914	-0.766323	NA	0.556966	Simmental <= Angus
TLX2	0.508306	0.588271	-0.765448	NA	0.745415	Simmental <= Angus
AK1	0.028222	0.588766	-0.764234	NA	0.184861	Simmental < Angus
KCTD15	0.00422669	0.589968	-0.761292	NA	0.0774432	Simmental < Angus
MT2A	0.136761	0.590138	-0.760875	NA	0.398829	Simmental <= Angus
RAB19	0.45557	0.590573	-0.759813	NA	0.708178	Simmental <= Angus
LNX2	0.000759191	0.591497	-0.757556	NA	0.0412522	Simmental < Angus
KALRN	0.0171443	0.593288	-0.753194	NA	0.145802	Simmental < Angus
NSG1	0.021787	0.593382	-0.752968	NA	0.163459	Simmental < Angus
KIAA1671	0.0417134	0.593609	-0.752414	NA	0.22286	Simmental < Angus
ZNF185	0.163801	0.593919	-0.751663	NA	0.432971	Simmental <= Angus
INAFM2	0.00244433	0.594076	-0.75128	NA	0.0608565	Simmental < Angus
MATN1	0.453677	0.594829	-0.749454	NA	0.706792	Simmental <= Angus
ACACB	0.011805	0.595226	-0.74849	NA	0.124976	Simmental < Angus
LDHA	0.0913889	0.595984	-0.746654	NA	0.327825	Simmental <= Angus
GRIN2C	0.345393	0.596822	-0.744628	NA	0.619797	Angus <= Simmental
IRF6	0.234259	0.597071	-0.744026	NA	0.513344	Simmental <= Angus
PHF24	0.160545	0.597458	-0.74309	NA	0.428158	Simmental <= Angus
RYR1	0.00064892	0.597621	-0.742698	NA	0.0393958	Simmental < Angus
ARHGEF5	0.494346	0.597727	-0.742442	NA	0.736463	Angus <= Simmental
PRSS12	0.397359	0.598436	-0.740732	NA	0.663035	Simmental <= Angus
SOCS3	0.104686	0.59861	-0.740311	NA	0.351444	Simmental <= Angus
SEMA3D	0.339497	0.59873	-0.740021	NA	0.614377	Angus <= Simmental
ANO3	0.403077	0.599526	-0.738106	NA	0.668146	Simmental <= Angus
CPED1	0.00106264	0.599548	-0.738053	NA	0.046313	Simmental < Angus
CLDN4	0.610272	0.600238	-0.736393	NA	0.807448	Simmental <= Angus
CROCC2	0.568453	0.600358	-0.736104	NA	0.782985	Simmental <= Angus
KCNT1	0.0190866	0.600376	-0.736061	NA	0.152812	Simmental < Angus
C2CD4B	0.0933216	0.601563	-0.733212	NA	0.332266	Simmental <= Angus
ZNF48	0.00728604	0.602885	-0.730046	NA	0.0992576	Simmental < Angus
POU3F1	0.162711	0.603531	-0.728499	NA	0.430803	Simmental <= Angus
EDIL3	0.437037	0.6037	-0.728096	NA	0.694351	Angus <= Simmental
RNF39	0.183932	0.604608	-0.725929	NA	0.457193	Simmental <= Angus
CYP26B1	0.177507	0.605419	-0.723993	NA	0.450108	Simmental <= Angus
PAPPA2	0.39399	0.60548	-0.723849	NA	0.660371	Angus <= Simmental
RGMB	0.0129889	0.605599	-0.723565	NA	0.130116	Simmental < Angus
COL1A1	0.348093	0.605683	-0.723366	NA	0.621684	Simmental <= Angus
MGAT4C	0.536826	0.607372	-0.719348	NA	0.763738	Simmental <= Angus
ACTL8	0.371689	0.608329	-0.717075	NA	0.641863	Simmental <= Angus
BSN	0.162613	0.609246	-0.714903	NA	0.430703	Simmental <= Angus
P2RY1	0.0160633	0.61049	-0.711961	NA	0.142152	Simmental < Angus
CXCL2	0.49024	0.610594	-0.711715	NA	0.733545	Angus <= Simmental
TMEM120B	0.0102718	0.611236	-0.7102	NA	0.116168	Simmental < Angus
TFDP2	0.000767959	0.611654	-0.709213	NA	0.04127	Simmental < Angus
BAIAP2L1	0.114883	0.612097	-0.708168	NA	0.367118	Simmental <= Angus
C6H4orf54	0.0703919	0.612139	-0.708069	NA	0.286623	Simmental <= Angus
MACC1	0.545145	0.612354	-0.707563	NA	0.769317	Simmental <= Angus
TPI1	0.193381	0.613038	-0.705952	NA	0.468907	Simmental <= Angus
LGI1	0.317478	0.613594	-0.704644	NA	0.594236	Simmental <= Angus
CCDC6	0.0127808	0.6136	-0.704631	NA	0.129752	Simmental < Angus
DCLK3	0.165938	0.613852	-0.704037	NA	0.435829	Simmental <= Angus
LBX1	0.175319	0.614309	-0.702963	NA	0.448014	Simmental <= Angus
SARDH	0.0255713	0.614451	-0.70263	NA	0.175602	Simmental < Angus
AQP5	0.258205	0.615172	-0.700937	NA	0.537717	Simmental <= Angus
TEX49	0.569722	0.615837	-0.69938	NA	0.783272	Simmental <= Angus
MDFI	0.524766	0.616204	-0.69852	NA	0.755617	Angus <= Simmental
CORIN	0.537624	0.616266	-0.698375	NA	0.764495	Angus <= Simmental
TMEM262	0.573349	0.6164	-0.69806	NA	0.785799	Angus <= Simmental
TNC	0.345307	0.618618	-0.69288	NA	0.619721	Angus <= Simmental
DHDH	0.0197931	0.619421	-0.691007	NA	0.155099	Simmental < Angus
SKIDA1	0.375412	0.619752	-0.690236	NA	0.644944	Simmental <= Angus
MYOZ1	0.0173504	0.620063	-0.689513	NA	0.146665	Simmental < Angus
THRSP	0.500521	0.620804	-0.687789	NA	0.740433	Angus <= Simmental
CXCL3	0.178483	0.621459	-0.686269	NA	0.450604	Simmental <= Angus
SLC10A2	0.313972	0.622267	-0.684394	NA	0.591515	Simmental <= Angus
GCK	0.0411214	0.622799	-0.683161	NA	0.221413	Simmental < Angus
C22H3orf20	0.435213	0.622927	-0.682866	NA	0.692859	Simmental <= Angus
PFKM	0.00642186	0.622959	-0.682791	NA	0.0925162	Simmental < Angus
CLSTN2	0.0940198	0.622977	-0.682748	NA	0.33351	Simmental <= Angus
CALCR	0.147377	0.623912	-0.680585	NA	0.412069	Simmental <= Angus
RUM1	0.250978	0.624541	-0.679131	NA	0.531027	Simmental <= Angus
SLC25A48	0.598058	0.624548	-0.679116	NA	0.801743	Simmental <= Angus
FSTL4	0.491635	0.624556	-0.679098	NA	0.734866	Simmental <= Angus
ASS1	0.00417492	0.625425	-0.677091	NA	0.0773763	Simmental < Angus
CHRNE	0.276806	0.626027	-0.675702	NA	0.557058	Simmental <= Angus
RRS1	1.43239e-06	0.627187	-0.673032	NA	0.00797382	Simmental < Angus
POLE3	0.014326	0.627605	-0.672072	NA	0.13518	Simmental < Angus
FYB2	0.202503	0.627701	-0.67185	NA	0.478803	Simmental <= Angus
CHD7	5.43427e-05	0.628043	-0.671065	NA	0.0156268	Simmental < Angus
CABYR	0.111094	0.628411	-0.670219	NA	0.362111	Simmental <= Angus
EPHB3	0.313299	0.628545	-0.669913	NA	0.591041	Simmental <= Angus
PFN4	0.426823	0.62871	-0.669533	NA	0.686795	Angus <= Simmental
NPAS4	0.553909	0.629563	-0.667577	NA	0.77441	Simmental <= Angus
EPS8L1	0.538179	0.629654	-0.667368	NA	0.76498	Angus <= Simmental
PHKA1	0.0174549	0.629977	-0.666628	NA	0.147047	Simmental < Angus
NRIP1	0.000271282	0.631035	-0.664207	NA	0.0299186	Simmental < Angus
NRK	0.106295	0.631255	-0.663705	NA	0.353842	Simmental <= Angus
TRPV4	0.572627	0.631568	-0.66299	NA	0.785609	Simmental <= Angus
EYA4	0.00807885	0.631915	-0.662198	NA	0.104244	Simmental < Angus
PKP1	0.531239	0.632192	-0.661565	NA	0.760272	Simmental <= Angus
TAFA5	0.217204	0.632575	-0.660692	NA	0.496677	Simmental <= Angus
DMRT1	0.585619	0.63274	-0.660316	NA	0.794399	Simmental <= Angus
KHDC3L	0.303554	0.632994	-0.659736	NA	0.581761	Simmental <= Angus
LRRC2	0.0195348	0.633072	-0.659559	NA	0.154608	Simmental < Angus
ZNF385C	0.00489941	0.633459	-0.658678	NA	0.0818425	Simmental < Angus
AMPH	0.205036	0.633942	-0.657577	NA	0.482763	Simmental <= Angus
LAYN	0.191562	0.634148	-0.657109	NA	0.467208	Simmental <= Angus
LTF	0.401779	0.634481	-0.656352	NA	0.666645	Angus <= Simmental
KREMEN1	0.00826048	0.635932	-0.653056	NA	0.105165	Simmental < Angus
WNK2	4.07724e-05	0.636043	-0.652803	NA	0.0153592	Simmental < Angus
CMBL	0.0310234	0.636576	-0.651594	NA	0.193998	Simmental < Angus
FAM72A	0.488512	0.636619	-0.651497	NA	0.73264	Simmental <= Angus
CDHR3	0.496664	0.636832	-0.651016	NA	0.738152	Simmental <= Angus
CFAP157	0.0477037	0.636967	-0.650709	NA	0.236651	Simmental < Angus
DNAH2	0.198835	0.637019	-0.650591	NA	0.474196	Simmental <= Angus
SPON1	0.0838541	0.637027	-0.650574	NA	0.313394	Simmental <= Angus
GRO1	0.0955719	0.637319	-0.649913	NA	0.33655	Simmental <= Angus
PLEK	0.320295	0.638436	-0.647386	NA	0.596783	Simmental <= Angus
MKX	0.342158	0.638658	-0.646884	NA	0.616892	Angus <= Simmental
GRIP1	0.0605525	0.639212	-0.645635	NA	0.268176	Simmental <= Angus
TCN1	0.129572	0.639514	-0.644952	NA	0.388688	Simmental <= Angus
ASTN2	0.27443	0.640498	-0.642734	NA	0.555325	Simmental <= Angus
MROH7	0.599826	0.640621	-0.642457	NA	0.802958	Simmental <= Angus
ADARB2	0.326143	0.640858	-0.641924	NA	0.602204	Simmental <= Angus
ADGRG3	0.448855	0.640923	-0.641776	NA	0.703006	Simmental <= Angus
MAP3K14	0.00984413	0.64119	-0.641176	NA	0.113516	Simmental < Angus
HHIP	0.241893	0.641497	-0.640485	NA	0.520545	Simmental <= Angus
NKAIN3	0.59035	0.641608	-0.640235	NA	0.796893	Simmental <= Angus
MTTP	0.272506	0.641775	-0.63986	NA	0.553304	Simmental <= Angus
TNFRSF6B	0.222554	0.642003	-0.639348	NA	0.502382	Simmental <= Angus
VOPP1	0.0139365	0.642117	-0.639091	NA	0.133823	Simmental < Angus
CES3	0.596288	0.642123	-0.639079	NA	0.800682	Simmental <= Angus
ZKSCAN2	0.12706	0.642297	-0.638687	NA	0.385643	Simmental <= Angus
LTB4R2	0.308917	0.642551	-0.638118	NA	0.587021	Simmental <= Angus
CPNE7	0.365133	0.642795	-0.637569	NA	0.636185	Simmental <= Angus
SEPTIN3	0.314876	0.643484	-0.636023	NA	0.592088	Simmental <= Angus
PROKR2	0.502593	0.643881	-0.635133	NA	0.741585	Simmental <= Angus
SNX10	0.236142	0.643959	-0.634959	NA	0.514905	Simmental <= Angus
TERB1	0.217139	0.64396	-0.634957	NA	0.496677	Simmental <= Angus
SLC6A6	0.163834	0.644059	-0.634735	NA	0.432978	Simmental <= Angus
STOX1	0.473135	0.644091	-0.634664	NA	0.721957	Simmental <= Angus
ULBP21	0.216602	0.644906	-0.632839	NA	0.496412	Simmental <= Angus
CD24	0.321808	0.645094	-0.632419	NA	0.598678	Simmental <= Angus
CITED2	0.0138088	0.645415	-0.631701	NA	0.133752	Simmental < Angus
EFHB	0.00450596	0.645644	-0.63119	NA	0.0793561	Simmental < Angus
NKD2	0.0129185	0.645844	-0.630743	NA	0.129969	Simmental < Angus
LONRF3	0.021352	0.646023	-0.630343	NA	0.161463	Simmental < Angus
SAMD15	0.212047	0.646357	-0.629597	NA	0.491093	Simmental <= Angus
C5H12orf66	0.00183866	0.646424	-0.629447	NA	0.0552334	Simmental < Angus
TP73	0.208904	0.647901	-0.626155	NA	0.487431	Simmental <= Angus
SULT1C3	0.600193	0.64793	-0.62609	NA	0.803014	Simmental <= Angus
SRPX	0.126821	0.64839	-0.625067	NA	0.385249	Simmental <= Angus
NRTN	0.309326	0.648701	-0.624373	NA	0.58733	Simmental <= Angus
SLC13A4	0.45334	0.64889	-0.623954	NA	0.70675	Angus <= Simmental
KIAA0895	0.104443	0.648938	-0.623847	NA	0.350874	Simmental <= Angus
KCNH2	0.136286	0.648957	-0.623804	NA	0.398011	Simmental <= Angus
TUBAL3	0.594603	0.649186	-0.623296	NA	0.799548	Simmental <= Angus
LHPP	0.00248835	0.649238	-0.62318	NA	0.0608565	Simmental < Angus
TGM1	0.0856265	0.650578	-0.620205	NA	0.31592	Simmental <= Angus
RGS20	0.677125	0.650977	-0.619321	NA	0.847716	Angus <= Simmental
GABRQ	0.554387	0.651118	-0.61901	NA	0.774587	Simmental <= Angus
SMS	0.082346	0.65326	-0.61427	NA	0.311638	Simmental <= Angus
RHPN2	0.0390506	0.65341	-0.613939	NA	0.215702	Simmental < Angus
HPCAL4	0.261205	0.654089	-0.61244	NA	0.5403	Simmental <= Angus
FAM229A	0.196282	0.65454	-0.611447	NA	0.472111	Simmental <= Angus
TFRC	0.0460899	0.654621	-0.611268	NA	0.232803	Simmental < Angus
SNED1	0.0621371	0.654693	-0.611109	NA	0.27026	Simmental <= Angus
RAB3IP	0.00797394	0.654885	-0.610686	NA	0.103611	Simmental < Angus
ANGPTL5	0.377128	0.654915	-0.61062	NA	0.646576	Simmental <= Angus
DEPTOR	0.0160077	0.655691	-0.608913	NA	0.142098	Simmental < Angus
ZBTB40	0.0080822	0.655906	-0.608439	NA	0.104244	Simmental < Angus
FILIP1	0.0209439	0.655987	-0.608262	NA	0.160049	Simmental < Angus
ENO3	0.0231235	0.656104	-0.608005	NA	0.167372	Simmental < Angus
NEK10	0.367607	0.657135	-0.605738	NA	0.638649	Simmental <= Angus
SOCS2	0.0309627	0.657228	-0.605534	NA	0.193933	Simmental < Angus
STEAP1	0.450826	0.65768	-0.604542	NA	0.704646	Angus <= Simmental
MAP3K21	0.0098144	0.657867	-0.604132	NA	0.113395	Simmental < Angus
TOM1L1	0.027184	0.658482	-0.602785	NA	0.181712	Simmental < Angus
SYT17	0.282682	0.660292	-0.598824	NA	0.562658	Simmental <= Angus
CHAC2	0.00175325	0.660966	-0.597352	NA	0.0544457	Simmental < Angus
TPPP	0.206342	0.661169	-0.596909	NA	0.484316	Simmental <= Angus
RNF34	8.66082e-05	0.662878	-0.593185	NA	0.0182705	Simmental < Angus
MTHFD1L	0.0915103	0.662983	-0.592956	NA	0.328063	Simmental <= Angus
STXBP5L	0.351347	0.663017	-0.592881	NA	0.624365	Angus <= Simmental
ZNF804A	0.318324	0.664364	-0.589954	NA	0.594888	Simmental <= Angus
KLC3	0.560117	0.664933	-0.58872	NA	0.777209	Simmental <= Angus
CTU1	0.0270939	0.665661	-0.587141	NA	0.181618	Simmental < Angus
DCX	0.451313	0.665749	-0.586949	NA	0.705008	Simmental <= Angus
TEAD4	0.00772949	0.665982	-0.586444	NA	0.102018	Simmental < Angus
KLF5	0.132851	0.666075	-0.586243	NA	0.393414	Simmental <= Angus
S100A9	0.250598	0.666266	-0.585831	NA	0.530734	Simmental <= Angus
KCNQ5	0.0586038	0.666464	-0.585402	NA	0.263864	Simmental <= Angus
FGF13	0.0803804	0.666536	-0.585246	NA	0.307564	Simmental <= Angus
CCDC151	0.497539	0.667317	-0.583556	NA	0.738764	Simmental <= Angus
ANO2	0.404805	0.667478	-0.583208	NA	0.669636	Simmental <= Angus
PLEKHH3	0.0557051	0.667487	-0.583188	NA	0.257688	Simmental <= Angus
HCRTR1	0.0218336	0.667944	-0.582201	NA	0.163638	Simmental < Angus
HOXB4	0.0859519	0.667978	-0.582128	NA	0.316392	Simmental <= Angus
ZNF628	1.76591e-05	0.66818	-0.581691	NA	0.0116293	Simmental < Angus
OSR2	0.0371741	0.668246	-0.581548	NA	0.210677	Simmental < Angus
NXN	0.0146086	0.668664	-0.580647	NA	0.135902	Simmental < Angus
UHRF1BP1	0.000656368	0.66942	-0.579017	NA	0.0393958	Simmental < Angus
RHEBL1	0.325281	0.669619	-0.578589	NA	0.601545	Simmental <= Angus
ACTL6B	0.637743	0.669774	-0.578255	NA	0.825599	Simmental <= Angus
PRSS33	0.192417	0.669782	-0.578236	NA	0.46823	Simmental <= Angus
CHAF1B	0.0101005	0.669833	-0.578126	NA	0.115085	Simmental < Angus
ARMC12	0.169744	0.669955	-0.577864	NA	0.440838	Simmental <= Angus
TMEM130	0.53626	0.669979	-0.577811	NA	0.763334	Simmental <= Angus
ARID3A	0.0312564	0.670401	-0.576904	NA	0.194465	Simmental < Angus
ALK	0.102039	0.670579	-0.57652	NA	0.347764	Simmental <= Angus
ACSS3	0.0132777	0.671537	-0.574461	NA	0.131448	Simmental < Angus
MYOM3	0.0200367	0.671636	-0.574248	NA	0.15604	Simmental < Angus
MAOB	0.22781	0.67165	-0.574219	NA	0.507345	Simmental <= Angus
SALL4	0.554052	0.67205	-0.573359	NA	0.774425	Angus <= Simmental
FAM163A	0.340852	0.672229	-0.572975	NA	0.615987	Simmental <= Angus
P4HA3	0.0540917	0.672242	-0.572948	NA	0.252998	Simmental <= Angus
HOXA2	0.0396662	0.672438	-0.572527	NA	0.217097	Simmental < Angus
SLC22A31	0.21101	0.673276	-0.57073	NA	0.489953	Simmental <= Angus
APOA4	0.473462	0.673591	-0.570055	NA	0.722193	Simmental <= Angus
PLIN1	0.37707	0.67453	-0.568045	NA	0.646554	Simmental <= Angus
FGFR2	0.47231	0.674725	-0.567627	NA	0.721339	Simmental <= Angus
SHANK2	0.548637	0.674943	-0.567163	NA	0.771664	Simmental <= Angus
DNAJC1	0.00238688	0.675891	-0.565137	NA	0.0608565	Simmental < Angus
COL1A2	0.384877	0.676075	-0.564745	NA	0.65284	Angus <= Simmental
FRAT2	0.0209754	0.67682	-0.563155	NA	0.160049	Simmental < Angus
RAPGEF2	0.000605369	0.677308	-0.562117	NA	0.0384412	Simmental < Angus
CHN1	0.10054	0.678042	-0.560553	NA	0.344953	Simmental <= Angus
CHGB	0.587471	0.678263	-0.560083	NA	0.795571	Simmental <= Angus
MYCN	0.151416	0.678329	-0.559942	NA	0.416823	Simmental <= Angus
GOLM1	0.0152487	0.67843	-0.559728	NA	0.139042	Simmental < Angus
CRABP2	0.475905	0.678731	-0.559088	NA	0.724181	Angus <= Simmental
IRX5	0.00149089	0.678736	-0.559077	NA	0.05236	Simmental < Angus
KCNB2	0.557044	0.678857	-0.55882	NA	0.775864	Simmental <= Angus
CLBA1	0.0774043	0.679126	-0.558249	NA	0.301976	Simmental <= Angus
PEBP4	0.0488703	0.679425	-0.557613	NA	0.239501	Simmental < Angus
MYF6	0.0190237	0.679501	-0.557453	NA	0.152797	Simmental < Angus
BHLHE40	0.0299101	0.679717	-0.556995	NA	0.190524	Simmental < Angus
EREG	0.568706	0.679885	-0.556638	NA	0.783076	Simmental <= Angus
C15H11orf87	0.588366	0.679919	-0.556565	NA	0.796087	Simmental <= Angus
CNKSR2	0.000863593	0.680088	-0.556207	NA	0.0434675	Simmental < Angus
TACC2	8.06731e-06	0.680541	-0.555246	NA	0.00890197	Simmental < Angus
IVNS1ABP	0.188721	0.681265	-0.553712	NA	0.464277	Simmental <= Angus
PXMP2	0.000268261	0.681876	-0.552419	NA	0.0299186	Simmental < Angus
SLC51B	0.441591	0.681989	-0.55218	NA	0.697569	Simmental <= Angus
AR	0.0679135	0.682366	-0.551382	NA	0.281647	Simmental <= Angus
INSC	0.0608803	0.682543	-0.551008	NA	0.268599	Simmental <= Angus
FBXO32	0.117595	0.682774	-0.55052	NA	0.370883	Simmental <= Angus
ANGPTL4	0.19517	0.683553	-0.548875	NA	0.471096	Simmental <= Angus
SLC7A4	0.0538912	0.683684	-0.548598	NA	0.252674	Simmental <= Angus
ITIH4	0.184901	0.683709	-0.548546	NA	0.45886	Simmental <= Angus
ARHGAP20	0.313825	0.684401	-0.547087	NA	0.591447	Simmental <= Angus
RILP	0.00741184	0.684415	-0.547056	NA	0.100645	Simmental < Angus
ANKRD65	0.650712	0.684555	-0.546761	NA	0.833434	Simmental <= Angus
CNTN2	0.473782	0.684657	-0.546546	NA	0.722372	Simmental <= Angus
ZFAND4	0.0194674	0.6847	-0.546457	NA	0.154608	Simmental < Angus
PELI1	0.039416	0.6847	-0.546457	NA	0.21672	Simmental < Angus
NRXN2	0.116437	0.684774	-0.5463	NA	0.369016	Simmental <= Angus
TTPA	0.347698	0.685037	-0.545746	NA	0.621367	Simmental <= Angus
CHD2	0.000508332	0.685283	-0.545228	NA	0.0357784	Simmental < Angus
NGEF	0.447868	0.686418	-0.54284	NA	0.701919	Simmental <= Angus
ZNF446	0.207157	0.686707	-0.542233	NA	0.484946	Simmental <= Angus
LIPG	0.130501	0.687058	-0.541496	NA	0.389441	Simmental <= Angus
SH3BGR	0.0451601	0.687285	-0.541019	NA	0.231153	Simmental < Angus
DBX2	0.55805	0.68748	-0.54061	NA	0.776151	Simmental <= Angus
PDE4D	0.0407758	0.687587	-0.540386	NA	0.220561	Simmental < Angus
ROBO2	0.361438	0.687645	-0.540265	NA	0.632836	Simmental <= Angus
MAMLD1	0.162873	0.688448	-0.53858	NA	0.430999	Simmental <= Angus
MFSD2B	0.00589246	0.688459	-0.538557	NA	0.0882326	Simmental < Angus
SLC38A8	0.604432	0.689332	-0.536729	NA	0.805026	Angus <= Simmental
AVPI1	0.0442498	0.689332	-0.536728	NA	0.228826	Simmental < Angus
LRIT3	0.538753	0.689505	-0.536367	NA	0.765492	Angus <= Simmental
PRKAG3	0.157407	0.689691	-0.535977	NA	0.424517	Simmental <= Angus
SERPINB13	0.50889	0.689858	-0.535628	NA	0.745738	Simmental <= Angus
TRIM68	0.109336	0.690163	-0.534991	NA	0.359537	Simmental <= Angus
WDR31	0.267846	0.690271	-0.534766	NA	0.548267	Simmental <= Angus
HIF3A	0.0849631	0.691096	-0.533041	NA	0.31495	Simmental <= Angus
PTGER1	0.284948	0.691266	-0.532687	NA	0.564126	Simmental <= Angus
CBFB	0.0695004	0.691643	-0.5319	NA	0.284696	Simmental <= Angus
ABRA	0.109377	0.691862	-0.531443	NA	0.359537	Simmental <= Angus
CCNP	0.155127	0.692144	-0.530856	NA	0.421514	Simmental <= Angus
HOXB2	0.0752351	0.692198	-0.530744	NA	0.29797	Simmental <= Angus
FLNC	0.0175351	0.692237	-0.530662	NA	0.1471	Simmental < Angus
LMOD1	0.0987174	0.692896	-0.529288	NA	0.341913	Simmental <= Angus
NEFM	0.645984	0.693259	-0.528533	NA	0.830419	Angus <= Simmental
FHL2	0.038031	0.693954	-0.527089	NA	0.213229	Simmental < Angus
CIPC	0.00324166	0.694068	-0.526852	NA	0.0675244	Simmental < Angus
KCND3	0.367513	0.694496	-0.525962	NA	0.638649	Simmental <= Angus
MID1IP1	0.0145348	0.69462	-0.525704	NA	0.135655	Simmental < Angus
LRRC8B	0.103458	0.695032	-0.52485	NA	0.349206	Simmental <= Angus
TMEM145	0.0004397	0.695792	-0.523272	NA	0.0337199	Simmental < Angus
DLGAP4	0.00168502	0.695814	-0.523225	NA	0.0544457	Simmental < Angus
FZD7	0.0166492	0.696463	-0.521882	NA	0.144725	Simmental < Angus
CDC42EP5	0.287817	0.696596	-0.521606	NA	0.566124	Simmental <= Angus
SLC4A4	0.155797	0.696622	-0.521551	NA	0.422559	Simmental <= Angus
LEFTY2	0.550143	0.697043	-0.52068	NA	0.77257	Simmental <= Angus
RASSF8	0.033563	0.697426	-0.519888	NA	0.201448	Simmental < Angus
STRIP2	0.0113351	0.697464	-0.519808	NA	0.12189	Simmental < Angus
SLC5A10	0.540547	0.697811	-0.519092	NA	0.766598	Simmental <= Angus
CDKL2	0.318649	0.6979	-0.518907	NA	0.595111	Simmental <= Angus
OIP5	0.133232	0.698154	-0.518383	NA	0.393787	Simmental <= Angus
CYP19A1	0.285417	0.698188	-0.518312	NA	0.564376	Simmental <= Angus
RBBP8	0.00159286	0.698212	-0.518262	NA	0.0538125	Simmental < Angus
IGF2BP3	0.567763	0.69882	-0.517008	NA	0.782454	Simmental <= Angus
RSPH9	0.0709777	0.69905	-0.516532	NA	0.287945	Simmental <= Angus
PPP1R13B	0.0124582	0.699116	-0.516396	NA	0.128184	Simmental < Angus
CTH	0.0966285	0.699221	-0.51618	NA	0.338577	Simmental <= Angus
LPAR5	0.517931	0.699574	-0.515451	NA	0.751008	Simmental <= Angus
SLC31A1	0.0110172	0.70103	-0.512452	NA	0.120514	Simmental < Angus
CREB3L4	0.0956042	0.701469	-0.511548	NA	0.33655	Simmental <= Angus
ECT2	0.110762	0.701736	-0.511	NA	0.361831	Simmental <= Angus
GRK3	0.101786	0.701954	-0.510552	NA	0.347482	Simmental <= Angus
RND2	0.102044	0.702177	-0.510093	NA	0.347764	Simmental <= Angus
ITGA7	0.00227765	0.702964	-0.508477	NA	0.0602795	Simmental < Angus
C17H22orf31	0.305674	0.703533	-0.50731	NA	0.583796	Simmental <= Angus
SLC11A1	0.335212	0.703601	-0.507171	NA	0.610686	Simmental <= Angus
OSBPL6	0.00891438	0.70417	-0.506004	NA	0.108832	Simmental < Angus
MYH6	0.523915	0.704216	-0.50591	NA	0.755151	Simmental <= Angus
TGM3	0.178627	0.704292	-0.505755	NA	0.45084	Simmental <= Angus
ZNRF3	0.0316279	0.704323	-0.505691	NA	0.195225	Simmental < Angus
B9D1	0.00248483	0.704427	-0.505478	NA	0.0608565	Simmental < Angus
C1QTNF7	0.072173	0.704784	-0.504748	NA	0.290696	Simmental <= Angus
GCAT	0.0101592	0.704937	-0.504433	NA	0.115495	Simmental < Angus
SPSB2	0.247004	0.705457	-0.503369	NA	0.526497	Simmental <= Angus
FKBP5	0.0394873	0.705679	-0.502916	NA	0.216826	Simmental < Angus
CST6	0.118256	0.705812	-0.502644	NA	0.372178	Simmental <= Angus
SYN1	0.0608234	0.706111	-0.502034	NA	0.268599	Simmental <= Angus
DUSP10	0.0847096	0.706406	-0.50143	NA	0.314652	Simmental <= Angus
GPR83	0.218957	0.706579	-0.501078	NA	0.497377	Simmental <= Angus
AXIN2	0.115824	0.707262	-0.499683	NA	0.368171	Simmental <= Angus
KCNMA1	0.00180266	0.707351	-0.499502	NA	0.0548196	Simmental < Angus
TMEM196	0.46491	0.708582	-0.496994	NA	0.715189	Simmental <= Angus
GADL1	0.00661995	0.708833	-0.496481	NA	0.0940229	Simmental < Angus
MATN4	0.574011	0.709273	-0.495587	NA	0.786155	Angus <= Simmental
MLEC	0.0469484	0.709449	-0.495229	NA	0.234906	Simmental < Angus
P2RX7	0.390638	0.709826	-0.494463	NA	0.657635	Simmental <= Angus
RGS14	0.449252	0.71006	-0.493987	NA	0.703396	Simmental <= Angus
ZNF514	0.277845	0.710436	-0.493222	NA	0.557672	Simmental <= Angus
APOBEC2	0.0257649	0.711248	-0.491575	NA	0.175915	Simmental < Angus
ADGRL1	0.0993489	0.711255	-0.491562	NA	0.343081	Simmental <= Angus
TFPT	0.0288879	0.711341	-0.491386	NA	0.187341	Simmental < Angus
TMEM61	0.0745964	0.711347	-0.491374	NA	0.296259	Simmental <= Angus
ACSBG1	0.644176	0.711432	-0.491203	NA	0.82908	Simmental <= Angus
DENND2C	0.0205303	0.711792	-0.490473	NA	0.158422	Simmental < Angus
TOP1	0.0091803	0.711912	-0.49023	NA	0.109933	Simmental < Angus
AMZ1	0.443044	0.711948	-0.490157	NA	0.699248	Simmental <= Angus
CCDC9	5.37895e-05	0.712233	-0.489578	NA	0.0156268	Simmental < Angus
LCLAT1	0.0693384	0.712923	-0.488183	NA	0.284503	Simmental <= Angus
PLIN2	0.364534	0.713109	-0.487806	NA	0.635867	Simmental <= Angus
FZD10	0.30084	0.713435	-0.487147	NA	0.579503	Simmental <= Angus
TTC30B	0.082369	0.713864	-0.486278	NA	0.311638	Simmental <= Angus
SDS	0.224187	0.714124	-0.485753	NA	0.503895	Simmental <= Angus
H4C2	0.337244	0.714448	-0.4851	NA	0.61267	Simmental <= Angus
PMEL	0.480757	0.714557	-0.484878	NA	0.727305	Simmental <= Angus
CYP27B1	0.321491	0.714717	-0.484556	NA	0.598311	Simmental <= Angus
DIO3	0.452412	0.714842	-0.484303	NA	0.705878	Simmental <= Angus
SEMA4D	1.28575e-05	0.715027	-0.48393	NA	0.0108494	Simmental < Angus
PGAM2	0.0832671	0.715187	-0.483607	NA	0.312933	Simmental <= Angus
TNFRSF12A	0.241252	0.715607	-0.48276	NA	0.519865	Simmental <= Angus
KCTD14	0.360346	0.715923	-0.482123	NA	0.632041	Simmental <= Angus
PPP1R14C	0.105331	0.715946	-0.482076	NA	0.352126	Simmental <= Angus
SLC16A9	0.300519	0.716418	-0.481126	NA	0.579272	Simmental <= Angus
CPS1	0.542959	0.716726	-0.480506	NA	0.767931	Simmental <= Angus
GINS3	0.0306508	0.716822	-0.480313	NA	0.192845	Simmental < Angus
UCK2	0.252944	0.717374	-0.479202	NA	0.533192	Simmental <= Angus
ZNF684	0.114661	0.717545	-0.478859	NA	0.3669	Simmental <= Angus
PAK6	0.228235	0.717769	-0.478408	NA	0.507706	Simmental <= Angus
MRLN	0.00960638	0.718267	-0.477407	NA	0.112035	Simmental < Angus
ELL3	0.328185	0.719068	-0.475799	NA	0.60376	Simmental <= Angus
ATP8A2	0.673335	0.719097	-0.475741	NA	0.845761	Simmental <= Angus
TWIST2	0.57942	0.719278	-0.475379	NA	0.789192	Angus <= Simmental
LRFN1	0.451537	0.719376	-0.475183	NA	0.705141	Simmental <= Angus
HOXA6	0.270305	0.719692	-0.474548	NA	0.550785	Simmental <= Angus
BHLHE41	0.0113346	0.719693	-0.474547	NA	0.12189	Simmental < Angus
SPATA4	0.642013	0.71982	-0.474292	NA	0.828152	Simmental <= Angus
ACKR1	0.507958	0.720024	-0.473883	NA	0.745209	Simmental <= Angus
PRSS23	0.0278158	0.720055	-0.473821	NA	0.183406	Simmental < Angus
DIXDC1	0.0629836	0.720134	-0.473664	NA	0.271941	Simmental <= Angus
PNMT	0.269815	0.720173	-0.473584	NA	0.550333	Simmental <= Angus
CEMIP2	0.148608	0.720811	-0.472307	NA	0.413137	Simmental <= Angus
GSC	0.648599	0.720999	-0.471931	NA	0.83214	Angus <= Simmental
PLEKHA4	0.289695	0.721241	-0.471446	NA	0.567792	Simmental <= Angus
SLC43A2	0.183552	0.721401	-0.471127	NA	0.456952	Simmental <= Angus
RNF145	0.03159	0.721603	-0.470722	NA	0.195074	Simmental < Angus
TTC25	0.696518	0.721667	-0.470595	NA	0.857748	Simmental <= Angus
NUAK1	0.00736081	0.721688	-0.470553	NA	0.100086	Simmental < Angus
IRX3	0.0140592	0.722152	-0.469625	NA	0.134107	Simmental < Angus
CEP170B	0.185257	0.72241	-0.469111	NA	0.458934	Simmental <= Angus
RIPOR3	0.116483	0.722735	-0.468462	NA	0.369016	Simmental <= Angus
C15H11orf1	0.626122	0.722892	-0.468148	NA	0.819649	Simmental <= Angus
TMEM30B	0.538041	0.722947	-0.468037	NA	0.76498	Simmental <= Angus
HTRA4	0.124302	0.723116	-0.467702	NA	0.381771	Simmental <= Angus
MUSK	0.472765	0.723676	-0.466585	NA	0.721622	Simmental <= Angus
ZNF74	0.208201	0.724065	-0.465808	NA	0.486425	Simmental <= Angus
EMILIN3	0.0198371	0.724069	-0.465801	NA	0.155099	Simmental < Angus
DDX25	0.409016	0.72412	-0.4657	NA	0.673444	Simmental <= Angus
TMEM176A	0.272887	0.724331	-0.465279	NA	0.553687	Simmental <= Angus
HMBS	0.0175245	0.724335	-0.46527	NA	0.1471	Simmental < Angus
S100A12	0.264674	0.724777	-0.464392	NA	0.544811	Simmental <= Angus
IL1B	0.340521	0.725159	-0.46363	NA	0.615676	Simmental <= Angus
PPP3CA	0.072451	0.725334	-0.463282	NA	0.29096	Simmental <= Angus
CSRP3	0.213183	0.72557	-0.462813	NA	0.492926	Simmental <= Angus
FBXO48	0.0723966	0.726661	-0.460646	NA	0.29096	Simmental <= Angus
PDE11A	0.534909	0.727199	-0.459579	NA	0.762697	Simmental <= Angus
ETS2	0.143974	0.727994	-0.458002	NA	0.407442	Simmental <= Angus
SPAG4	0.661017	0.728219	-0.457555	NA	0.839661	Simmental <= Angus
GRB14	0.309173	0.728238	-0.457517	NA	0.587196	Simmental <= Angus
AKIRIN2	0.00285254	0.728668	-0.456667	NA	0.0639677	Simmental < Angus
NDRG2	0.0084784	0.729022	-0.455965	NA	0.106421	Simmental < Angus
SLC4A7	0.0714225	0.729141	-0.455729	NA	0.288607	Simmental <= Angus
GLI1	0.274369	0.729952	-0.454126	NA	0.555281	Simmental <= Angus
ARMH4	0.557302	0.730177	-0.453682	NA	0.775864	Simmental <= Angus
ULK1	0.00449658	0.730524	-0.452996	NA	0.0793561	Simmental < Angus
[truncated: 13,529 more rows]

## Sheet: SCFA
Table S2h. Transcriptomic analysis of the longissimus dorsi for the Angus and Chinese Simmental cattle.
[truncated: 30 more rows]
[truncated: 636 more columns]

[truncated: 2 more sheets: DEGs-species assciation, Code]
